# Supplementary material for: Physical activity prevents acute inflammation in a gout model by downregulation of TLR2 on circulating neutrophils as well as inhibition of serum CXCL1 and is associated with decreased pain and inflammation in gout patients
Source: PLoS One. 2020 Oct 1;15(10):e0237520. doi: 10.1371/journal.pone.0237520 (PMC7529261; doi:10.1371/journal.pone.0237520)
Supplement: S1 Raw data — (ZIP) [file pone.0237520.s006.zip]

Archive with 74 entries (63 files):
- raw data files/12-20-18 Caspase-1__western blot.jpg
- raw data files/12-21-18 Beta actin__western blot.jpg
- raw data files/12-21-18 IL1b__western blot.jpg
- raw data files/2-13-2019__Final IPAQ analysis__9-17-2018__graph pad.pzfx
- raw data files/8-24-2016  VO2 max analysis/
- raw data files/8-24-2016  VO2 max analysis/longer intervals/
- raw data files/8-24-2016  VO2 max analysis/longer intervals/5-16-2016/
- raw data files/8-24-2016  VO2 max analysis/longer intervals/5-16-2016/VO2 Exercise 051616 2016-05-16 M1.0101.CSV
- raw data files/8-24-2016  VO2 max analysis/longer intervals/5-16-2016/VO2 Exercise 051616 2016-05-16 M2.0101.CSV
- raw data files/8-24-2016  VO2 max analysis/longer intervals/5-16-2016/VO2 Exercise 051616 2016-05-16 M3.0101.CSV
- raw data files/8-24-2016  VO2 max analysis/longer intervals/5-16-2016/VO2 Exercise 051616 2016-05-16 M4.0101.CSV
- raw data files/8-24-2016  VO2 max analysis/longer intervals/5-16-2016/VO2 Exercise 051616 2016-05-16 M5.0101.CSV
- raw data files/8-24-2016  VO2 max analysis/longer intervals/5-17-2016/
- raw data files/8-24-2016  VO2 max analysis/longer intervals/5-17-2016/M1 5-17-2016.csv
- raw data files/8-24-2016  VO2 max analysis/longer intervals/5-17-2016/M2 5-17-2016.csv
- raw data files/8-24-2016  VO2 max analysis/longer intervals/5-17-2016/VO2 Exercise 051616 2016-05-17 M3.0101.CSV
- raw data files/8-24-2016  VO2 max analysis/longer intervals/5-17-2016/VO2 Exercise 051616 2016-05-17 M4.0101.CSV
- raw data files/8-24-2016  VO2 max analysis/longer intervals/5-17-2016/VO2 Exercise 051616 2016-05-17 M5E1.0101.CSV
- raw data files/8-24-2016  VO2 max analysis/longer intervals/5-18-2016/
- raw data files/8-24-2016  VO2 max analysis/longer intervals/5-18-2016/VO2 Exercise 051616 2016-05-17 M1E2 5-18-2016.0101.CSV
- raw data files/8-24-2016  VO2 max analysis/longer intervals/5-18-2016/VO2 Exercise 051616 2016-05-17 M2E2 5-18-2016.0101.CSV
- raw data files/8-24-2016  VO2 max analysis/longer intervals/5-18-2016/VO2 Exercise 051616 2016-05-17 M3E1 5-18-2016.0101.CSV
- raw data files/8-24-2016  VO2 max analysis/longer intervals/5-18-2016/VO2 Exercise 051616 2016-05-17 M3E2 5-18-2016.0101.CSV
- raw data files/8-24-2016  VO2 max analysis/longer intervals/5-18-2016/VO2 Exercise 051616 2016-05-17 M4E2 5-18-2016.0101.CSV
- raw data files/8-24-2016  VO2 max analysis/longer intervals/5-18-2016/VO2 Exercise 051616 2016-05-17 M5E1 5-18-2016.0101.CSV
- raw data files/8-24-2016  VO2 max analysis/longer intervals/5-18-2016/VO2 Exercise 051616 2016-05-17 M5E2 5-18-2016.0101.CSV
- raw data files/8-24-2016  VO2 max analysis/shorter intervals/
- raw data files/8-24-2016  VO2 max analysis/shorter intervals/5-23-16/
- raw data files/8-24-2016  VO2 max analysis/shorter intervals/5-23-16/N Youg treadill VO2 052316 2016-05-23. M2c2.0101.CSV
- raw data files/8-24-2016  VO2 max analysis/shorter intervals/5-23-16/N Youg treadill VO2 052316 2016-05-23. M3c1.0101.CSV
- raw data files/8-24-2016  VO2 max analysis/shorter intervals/5-23-16/N Youg treadill VO2 052316 2016-05-23. M4c1.0101.CSV
- raw data files/8-24-2016  VO2 max analysis/shorter intervals/5-23-16/N Youg treadill VO2 052316 2016-05-23. M5c1.0101.CSV
- raw data files/8-24-2016  VO2 max analysis/shorter intervals/5-23-16/N Youg treadill VO2 052316 2016-05-23.0101.CSV
- raw data files/8-24-2016  VO2 max analysis/shorter intervals/5-24-2016/
- raw data files/8-24-2016  VO2 max analysis/shorter intervals/5-24-2016/N Young Treadmill VO2 052416 2016-05-24 M1C23.0101.CSV
- raw data files/8-24-2016  VO2 max analysis/shorter intervals/5-24-2016/N Young Treadmill VO2 052416 2016-05-24 M2C23.0101.CSV
- raw data files/8-24-2016  VO2 max analysis/shorter intervals/5-24-2016/N Young Treadmill VO2 052416 2016-05-24 M3C23.0101.CSV
- raw data files/8-24-2016  VO2 max analysis/shorter intervals/5-24-2016/N Young Treadmill VO2 052416 2016-05-24 M4C23.0101.CSV
- raw data files/8-24-2016  VO2 max analysis/shorter intervals/5-24-2016/N Young Treadmill VO2 052416 2016-05-24 M5C23.0101.CSV
- raw data files/8-24-2016  VO2 max analysis/shorter intervals/5-25-2016/
- raw data files/8-24-2016  VO2 max analysis/shorter intervals/5-25-2016/N Young Treadmill VO2 052516 2016-05-25__5-25-2016 E1M1.0101.CSV
- raw data files/8-24-2016  VO2 max analysis/shorter intervals/5-25-2016/N Young Treadmill VO2 052516 2016-05-25__5-25-2016 E1M2.0101.CSV
- raw data files/8-24-2016  VO2 max analysis/shorter intervals/5-25-2016/N Young Treadmill VO2 052516 2016-05-25__5-25-2016 E1M4.0101.CSV
- raw data files/8-24-2016  VO2 max analysis/shorter intervals/5-25-2016/N Young Treadmill VO2 052516 2016-05-25__5-25-2016 E2M1.0101.CSV
- raw data files/8-24-2016  VO2 max analysis/shorter intervals/5-25-2016/N Young Treadmill VO2 052516 2016-05-25__5-25-2016 E2M2.0101.CSV
- raw data files/8-24-2016  VO2 max analysis/shorter intervals/5-25-2016/N Young Treadmill VO2 052516 2016-05-25__5-25-2016 E2M3.0101.CSV
- raw data files/8-24-2016  VO2 max analysis/shorter intervals/5-25-2016/N Young Treadmill VO2 052516 2016-05-25__5-25-2016 E2M4.0101.CSV
- raw data files/Gout Data/
- raw data files/Gout Data/Acute Gout #6 ELISA.pzfx
- raw data files/Gout Data/Caliper Measurements Combined.pzfx
- raw data files/Gout Data/Chemokine Receptors.pzfx
- raw data files/Gout Data/ER-beta Luciferase Analysis.pzfx
- raw data files/Gout Data/Gout 2.pzfx
- raw data files/Gout Data/Gout Peripheral Cytokines ELISA 7-11-17.pzfx
- raw data files/Gout Data/Gout Peripheral Cytokines ELISA Combined.pzfx
- raw data files/Gout Data/IL-1b ELISA in vitro.pzfx
- raw data files/Gout Data/IL-1b IHC Analysis.pzfx
- raw data files/Gout Data/IVIS Data.pzfx
- raw data files/Gout Data/MPO F480 Histology Backup.pzfx
- raw data files/Gout Data/MPO F480 Histology.pzfx
- raw data files/Gout Data/MSU Timecourse.pzfx
- raw data files/Gout Data/Paper/
- raw data files/Gout Data/Paper/Flow Analysis Figures Backup.pzfx
- raw data files/Gout Data/Paper/Flow Analysis Figures.pzfx
- raw data files/Gout Data/Paper/Gout Caliper Measurements - Both Experiments.pzfx
- raw data files/Gout Data/Paper/Gout Caliper Measurements 2 - May 2017.pzfx
- raw data files/Gout Data/Paper/Gout Difference in Caliper measurements combined.pzfx
- raw data files/Gout Data/Paper/Gout Flow Analysis.pzfx
- raw data files/Gout Data/Paper/TLR2-4 Gout Flow Experiment Alternative.pzfx
- raw data files/Gout Data/Paper/TLR2-4 Gout Flow Experiment.pzfx
- raw data files/Gout Data/Timecourse #2.pzfx
- raw data files/Gout Data/Western Blot quant.pzfx
- raw data files/IL-1b gout.pzfx
- raw data files/western blot quants.xlsx
