# Supplementary material for: Physical activity prevents acute inflammation in a gout model by downregulation of TLR2 on circulating neutrophils as well as inhibition of serum CXCL1 and is associated with decreased pain and inflammation in gout patients
Source: PLoS One. 2020 Oct 1;15(10):e0237520. doi: 10.1371/journal.pone.0237520 (PMC7529261; doi:10.1371/journal.pone.0237520)
Supplement: S1 Raw data — (ZIP) [file pone.0237520.s006.zip › raw data files/8-24-2016 VO2 max analysis/longer intervals/5-16-2016/VO2 Exercise 051616 2016-05-16 M1.0101.CSV]

Oxymax CSV File
CSV Generation Date	5/16/2016 9:54
Experiment Started	5/16/2016 9:27
Data Filename	C:\Users\lab\Desktop\Stanford\N Young Treadmill VO2 Exercise 051616 2016-05-16 M1.CDTA
Group/Cage	101
O2 Calibration Date	5/14/2016 9:56
CO2 Calibration Date	5/14/2016 9:51
Subject ID	M1
Subject Mass (G)	27.8
Reference Settle Time (s)	90
Reference Measure Time (s)	30
Cage Settle Time (s)	90
Cage Measure Time (s)	30
Reference Method	EVRYNN=30
Heat Calculation Method	STD
:DATA
===============	===============	===============	===============	===============	===============	===============	===============	===============	===============	===============	===============	===============	===============	===============	===============
INTERVAL	CHAN	DATE/TIME	VO2	O2IN	O2OUT	DO2	ACCO2	VCO2	CO2IN	CO2OUT	DCO2	ACCCO2	RER	HEAT	FLOW
#			ml/kg/hr	%	%		L	ml/kg/hr	%	%		L		kcal/hr	LPM
===============	===============	===============	===============	===============	===============	===============	===============	===============	===============	===============	===============	===============	===============	===============	===============
1	EVENT	5/16/2016 9:31	4060	20.92	20.55	0.37	0	3694	0.041	0.383	0.342	0	0.91	0.6	0.5
2	101	5/16/2016 9:31	4325	20.92	20.53	0.39	0	3904	0.041	0.403	0.362	0	0.903	0.6	0.5
3	101	5/16/2016 9:32	4581	20.92	20.51	0.41	0	4047	0.041	0.416	0.375	0	0.883	0.6	0.5
4	101	5/16/2016 9:32	4795	20.92	20.49	0.43	0	4148	0.041	0.426	0.384	0	0.865	0.7	0.5
5	101	5/16/2016 9:33	4954	20.92	20.48	0.45	0	4309	0.041	0.441	0.399	0	0.87	0.7	0.5
6	101	5/16/2016 9:33	5087	20.92	20.46	0.46	0	4369	0.041	0.446	0.405	0	0.859	0.7	0.5
7	101	5/16/2016 9:34	5158	20.92	20.46	0.46	0	4355	0.041	0.445	0.404	0	0.844	0.7	0.5
8	101	5/16/2016 9:34	5250	20.92	20.45	0.47	0	4469	0.041	0.455	0.414	0	0.851	0.7	0.5
9	101	5/16/2016 9:35	5313	20.92	20.45	0.47	0	4410	0.041	0.45	0.409	0	0.83	0.7	0.5
10	101	5/16/2016 9:35	5407	20.92	20.44	0.48	0	4452	0.041	0.454	0.413	0	0.823	0.7	0.5
11	EVENT	5/16/2016 9:36	5371	20.92	20.44	0.48	0	4447	0.041	0.453	0.412	0	0.828	0.7	0.5
12	101	5/16/2016 9:36	5724	20.92	20.41	0.51	0	4712	0.041	0.478	0.437	0	0.823	0.8	0.5
13	101	5/16/2016 9:37	5763	20.92	20.41	0.51	0	4662	0.041	0.473	0.432	0	0.809	0.8	0.5
14	101	5/16/2016 9:37	5719	20.92	20.41	0.51	0	4609	0.041	0.469	0.427	0	0.806	0.8	0.5
15	101	5/16/2016 9:38	5668	20.92	20.42	0.5	0	4581	0.041	0.466	0.425	0	0.808	0.8	0.5
16	101	5/16/2016 9:38	5631	20.92	20.42	0.5	0	4583	0.041	0.466	0.425	0	0.814	0.8	0.5
17	101	5/16/2016 9:39	5743	20.92	20.41	0.51	0	4671	0.041	0.474	0.433	0	0.813	0.8	0.5
18	101	5/16/2016 9:39	5725	20.92	20.41	0.51	0	4644	0.041	0.472	0.43	0	0.811	0.8	0.5
19	101	5/16/2016 9:40	5621	20.92	20.42	0.5	0	4573	0.041	0.465	0.424	0	0.814	0.8	0.5
20	101	5/16/2016 9:40	5552	20.92	20.43	0.49	0	4498	0.041	0.458	0.417	0	0.81	0.7	0.5
21	EVENT	5/16/2016 9:41	5490	20.92	20.43	0.49	0	4520	0.041	0.46	0.419	0	0.823	0.7	0.5
22	101	5/16/2016 9:41	5731	20.92	20.41	0.51	0	4762	0.041	0.483	0.441	0	0.831	0.8	0.5
23	101	5/16/2016 9:42	5838	20.92	20.4	0.52	0	4875	0.041	0.493	0.452	0	0.835	0.8	0.5
24	101	5/16/2016 9:42	5944	20.92	20.39	0.53	0	4996	0.041	0.504	0.463	0	0.841	0.8	0.5
25	101	5/16/2016 9:43	6004	20.92	20.38	0.54	0	5023	0.041	0.507	0.466	0	0.837	0.8	0.5
26	101	5/16/2016 9:43	6037	20.92	20.38	0.54	0	5030	0.041	0.507	0.466	0	0.833	0.8	0.5
27	101	5/16/2016 9:44	6077	20.92	20.38	0.54	0	5058	0.041	0.51	0.469	0	0.832	0.8	0.5
28	101	5/16/2016 9:44	6092	20.92	20.38	0.54	0	5044	0.041	0.509	0.468	0	0.828	0.8	0.5
29	101	5/16/2016 9:45	6073	20.92	20.38	0.54	0	5013	0.041	0.506	0.465	0	0.825	0.8	0.5
30	101	5/16/2016 9:45	6051	20.92	20.38	0.54	0	4948	0.041	0.5	0.459	0	0.818	0.8	0.5
31	EVENT	5/16/2016 9:49	5846	20.92	20.4	0.52	0	4750	0.04	0.48	0.44	0	0.812	0.8	0.5
32	101	5/16/2016 9:50	5815	20.92	20.4	0.52	0.1	4712	0.04	0.477	0.437	0	0.81	0.8	0.5
33	101	5/16/2016 9:50	5805	20.92	20.41	0.52	0.1	4699	0.04	0.475	0.436	0	0.809	0.8	0.5
34	EVENT	5/16/2016 9:51	5846	20.92	20.4	0.52	0.1	4716	0.04	0.477	0.437	0	0.807	0.8	0.5
35	101	5/16/2016 9:51	5908	20.92	20.4	0.53	0.1	4762	0.04	0.481	0.441	0	0.806	0.8	0.5
36	101	5/16/2016 9:52	5885	20.92	20.4	0.52	0.1	4757	0.04	0.481	0.441	0	0.808	0.8	0.5
37	101	5/16/2016 9:52	5835	20.92	20.4	0.52	0.1	4750	0.04	0.48	0.44	0	0.814	0.8	0.5
38	101	5/16/2016 9:53	5785	20.92	20.41	0.52	0.1	4751	0.04	0.48	0.44	0	0.821	0.8	0.5
39	101	5/16/2016 9:53	5731	20.92	20.41	0.51	0.1	4720	0.04	0.477	0.437	0	0.824	0.8	0.5
40	101	5/16/2016 9:54	5657	20.92	20.42	0.51	0.1	4666	0.04	0.472	0.433	0.1	0.825	0.8	0.5
:EVENTS
===============	===============	===============	===============
INTERVAL		DATE/TIME	DESC.
===============	===============	===============	===============
1		5/16/2016 9:30	6 m/min
11		5/16/2016 9:36	8 m/min
21		5/16/2016 9:41	10m/min
31		5/16/2016 9:46	12m/min
34		5/16/2016 9:51	14m/min
