# Supplementary material for: Physical activity prevents acute inflammation in a gout model by downregulation of TLR2 on circulating neutrophils as well as inhibition of serum CXCL1 and is associated with decreased pain and inflammation in gout patients
Source: PLoS One. 2020 Oct 1;15(10):e0237520. doi: 10.1371/journal.pone.0237520 (PMC7529261; doi:10.1371/journal.pone.0237520)
Supplement: S1 Raw data — (ZIP) [file pone.0237520.s006.zip › raw data files/8-24-2016 VO2 max analysis/longer intervals/5-16-2016/VO2 Exercise 051616 2016-05-16 M2.0101.CSV]

Oxymax CSV File
CSV Generation Date	5/16/2016 10:36:29 AM
Experiment Started	5/16/2016 10:01:31 AM
Data Filename	C:\Users\lab\Desktop\Stanford\N Young Treadmill VO2 Exercise 051616 2016-05-16 M2.CDTA
Group/Cage	0101
O2 Calibration Date	5/14/2016 9:56:16 AM
CO2 Calibration Date	5/14/2016 9:51:10 AM
Subject ID	M2
Subject Mass (G)	27.4
Reference Settle Time (s)	90
Reference Measure Time (s)	30
Cage Settle Time (s)	90
Cage Measure Time (s)	30
Reference Method	EVRYNN=30
Heat Calculation Method	STD
:DATA
===============	===============	===============	===============	===============	===============	===============	===============	===============	===============	===============	===============	===============	===============	===============	===============
INTERVAL	CHAN	DATE/TIME	VO2	O2IN	O2OUT	DO2	ACCO2	VCO2	CO2IN	CO2OUT	DCO2	ACCCO2	RER	HEAT	FLOW
#			ml/kg/hr	%	%		L	ml/kg/hr	%	%		L		kcal/hr	LPM
===============	===============	===============	===============	===============	===============	===============	===============	===============	===============	===============	===============	===============	===============	===============	===============
1	EVENT	5/16/2016 10:05:33 AM	4494	20.92	20.52	0.39	0.0	3632	0.040	0.371	0.332	0.0	0.808	0.6	0.50
2	0101	5/16/2016 10:06:03 AM	4677	20.92	20.51	0.41	0.0	3755	0.040	0.383	0.343	0.0	0.803	0.6	0.50
3	0101	5/16/2016 10:06:33 AM	4928	20.92	20.49	0.43	0.0	3899	0.040	0.396	0.356	0.0	0.791	0.6	0.50
4	0101	5/16/2016 10:07:03 AM	5073	20.92	20.47	0.44	0.0	3985	0.040	0.404	0.364	0.0	0.786	0.7	0.50
5	0101	5/16/2016 10:07:33 AM	5202	20.92	20.46	0.45	0.0	4051	0.040	0.410	0.370	0.0	0.779	0.7	0.50
6	0101	5/16/2016 10:08:03 AM	5421	20.92	20.44	0.47	0.0	4311	0.040	0.433	0.394	0.0	0.795	0.7	0.50
7	0101	5/16/2016 10:08:33 AM	5505	20.92	20.44	0.48	0.0	4240	0.040	0.427	0.387	0.0	0.770	0.7	0.50
8	0101	5/16/2016 10:09:03 AM	5505	20.92	20.44	0.48	0.0	4287	0.040	0.431	0.392	0.0	0.779	0.7	0.50
9	0101	5/16/2016 10:09:33 AM	5688	20.92	20.42	0.50	0.0	4452	0.040	0.446	0.407	0.0	0.783	0.7	0.50
10	0101	5/16/2016 10:10:03 AM	5567	20.92	20.43	0.48	0.0	4304	0.040	0.433	0.393	0.0	0.773	0.7	0.50
11	EVENT	5/16/2016 10:10:33 AM	5634	20.92	20.42	0.49	0.0	4517	0.040	0.452	0.413	0.0	0.802	0.7	0.50
12	0101	5/16/2016 10:11:03 AM	5906	20.92	20.40	0.52	0.0	4686	0.040	0.468	0.428	0.0	0.794	0.8	0.50
13	0101	5/16/2016 10:11:33 AM	5970	20.92	20.39	0.52	0.0	4757	0.040	0.474	0.435	0.0	0.797	0.8	0.50
14	0101	5/16/2016 10:12:03 AM	5946	20.92	20.40	0.52	0.0	4709	0.040	0.470	0.430	0.0	0.792	0.8	0.50
15	0101	5/16/2016 10:12:33 AM	5983	20.92	20.39	0.52	0.0	4819	0.040	0.480	0.440	0.0	0.805	0.8	0.50
16	0101	5/16/2016 10:13:03 AM	6107	20.92	20.38	0.53	0.0	4883	0.040	0.486	0.446	0.0	0.800	0.8	0.50
17	0101	5/16/2016 10:13:33 AM	6098	20.92	20.38	0.53	0.0	4852	0.040	0.483	0.443	0.0	0.796	0.8	0.50
18	0101	5/16/2016 10:14:03 AM	6068	20.92	20.39	0.53	0.0	4818	0.040	0.480	0.440	0.0	0.794	0.8	0.50
19	0101	5/16/2016 10:14:33 AM	6124	20.92	20.38	0.53	0.0	4831	0.040	0.481	0.441	0.0	0.789	0.8	0.50
20	0101	5/16/2016 10:15:03 AM	6080	20.92	20.39	0.53	0.0	4778	0.040	0.476	0.437	0.0	0.786	0.8	0.50
21	EVENT	5/16/2016 10:15:33 AM	6000	20.92	20.39	0.52	0.0	4704	0.040	0.469	0.430	0.0	0.784	0.8	0.50
22	0101	5/16/2016 10:16:03 AM	6056	20.92	20.39	0.53	0.0	4836	0.040	0.481	0.442	0.0	0.799	0.8	0.50
23	0101	5/16/2016 10:16:33 AM	6211	20.92	20.37	0.54	0.0	4919	0.040	0.489	0.449	0.0	0.792	0.8	0.50
24	0101	5/16/2016 10:17:03 AM	6210	20.92	20.37	0.54	0.0	4871	0.040	0.485	0.445	0.0	0.784	0.8	0.50
25	0101	5/16/2016 10:17:33 AM	6251	20.92	20.37	0.55	0.0	4913	0.040	0.489	0.449	0.0	0.786	0.8	0.50
26	0101	5/16/2016 10:18:03 AM	6279	20.92	20.37	0.55	0.0	4929	0.040	0.490	0.450	0.0	0.785	0.8	0.50
27	0101	5/16/2016 10:18:33 AM	6280	20.92	20.37	0.55	0.0	4943	0.040	0.491	0.452	0.0	0.787	0.8	0.50
28	0101	5/16/2016 10:19:03 AM	6314	20.92	20.36	0.55	0.0	5023	0.040	0.499	0.459	0.0	0.796	0.8	0.50
29	0101	5/16/2016 10:19:33 AM	6295	20.92	20.37	0.55	0.0	4972	0.040	0.494	0.454	0.0	0.790	0.8	0.50
30	0101	5/16/2016 10:20:03 AM	6189	20.92	20.38	0.54	0.0	4901	0.040	0.487	0.448	0.0	0.792	0.8	0.50
31	EVENT	5/16/2016 10:24:03 AM	6274	20.91	20.36	0.55	0.1	5045	0.039	0.500	0.461	0.0	0.804	0.8	0.50
32	0101	5/16/2016 10:24:33 AM	6323	20.91	20.36	0.56	0.1	5158	0.039	0.510	0.471	0.0	0.816	0.8	0.50
33	0101	5/16/2016 10:25:03 AM	6241	20.91	20.36	0.55	0.1	5163	0.039	0.510	0.472	0.0	0.827	0.8	0.50
34	EVENT	5/16/2016 10:25:33 AM	6132	20.91	20.37	0.54	0.1	5037	0.039	0.499	0.460	0.0	0.821	0.8	0.50
35	0101	5/16/2016 10:26:03 AM	6079	20.91	20.38	0.53	0.1	4979	0.039	0.494	0.455	0.0	0.819	0.8	0.50
36	0101	5/16/2016 10:26:33 AM	6022	20.91	20.38	0.53	0.1	4892	0.039	0.486	0.447	0.0	0.812	0.8	0.50
37	0101	5/16/2016 10:27:03 AM	5954	20.91	20.39	0.52	0.1	4865	0.039	0.483	0.444	0.0	0.817	0.8	0.50
38	0101	5/16/2016 10:27:33 AM	5991	20.91	20.39	0.53	0.1	4941	0.039	0.490	0.451	0.0	0.825	0.8	0.50
39	0101	5/16/2016 10:28:03 AM	6048	20.91	20.38	0.53	0.1	4951	0.039	0.491	0.452	0.0	0.819	0.8	0.50
40	0101	5/16/2016 10:28:33 AM	6102	20.91	20.38	0.54	0.1	4994	0.039	0.495	0.456	0.1	0.818	0.8	0.50
41	0101	5/16/2016 10:29:03 AM	6116	20.91	20.38	0.54	0.1	4954	0.039	0.491	0.453	0.1	0.810	0.8	0.50
42	0101	5/16/2016 10:29:33 AM	6087	20.91	20.38	0.53	0.1	4881	0.039	0.485	0.446	0.1	0.802	0.8	0.50
43	0101	5/16/2016 10:30:03 AM	5968	20.91	20.39	0.52	0.1	4765	0.039	0.474	0.435	0.1	0.798	0.8	0.50
44	0101	5/16/2016 10:30:33 AM	5971	20.91	20.39	0.52	0.1	4773	0.039	0.475	0.436	0.1	0.799	0.8	0.50
45	EVENT	5/16/2016 10:31:03 AM	6006	20.91	20.39	0.53	0.1	4785	0.039	0.476	0.437	0.1	0.797	0.8	0.50
46	0101	5/16/2016 10:31:33 AM	6014	20.91	20.39	0.53	0.1	4771	0.039	0.475	0.436	0.1	0.793	0.8	0.50
47	0101	5/16/2016 10:32:03 AM	5999	20.91	20.39	0.52	0.1	4735	0.039	0.471	0.433	0.1	0.789	0.8	0.50
48	0101	5/16/2016 10:32:33 AM	5979	20.91	20.39	0.52	0.1	4693	0.039	0.468	0.429	0.1	0.785	0.8	0.50
49	0101	5/16/2016 10:33:03 AM	5912	20.91	20.40	0.52	0.1	4647	0.039	0.463	0.425	0.1	0.786	0.8	0.50
50	0101	5/16/2016 10:33:33 AM	5849	20.91	20.40	0.51	0.1	4568	0.039	0.456	0.417	0.1	0.781	0.8	0.50
51	0101	5/16/2016 10:34:03 AM	5792	20.91	20.41	0.51	0.1	4534	0.039	0.453	0.414	0.1	0.783	0.8	0.50
52	0101	5/16/2016 10:34:33 AM	5746	20.91	20.41	0.50	0.1	4471	0.039	0.447	0.409	0.1	0.778	0.8	0.50
53	0101	5/16/2016 10:35:03 AM	5691	20.91	20.42	0.50	0.1	4529	0.039	0.452	0.414	0.1	0.796	0.7	0.50
54	0101	5/16/2016 10:35:33 AM	5771	20.91	20.41	0.51	0.1	4618	0.039	0.461	0.422	0.1	0.800	0.8	0.50
55	0101	5/16/2016 10:36:03 AM	5761	20.91	20.41	0.51	0.1	4684	0.039	0.467	0.428	0.1	0.813	0.8	0.50
:EVENTS
===============	===============	===============	===============
INTERVAL		DATE/TIME	DESC.
===============	===============	===============	===============
1		5/16/2016 10:01:44 AM	6m/min
11		5/16/2016 10:10:29 AM	8 m/min
21		5/16/2016 10:15:22 AM	10 m/min
31		5/16/2016 10:20:17 AM	12 m/min
34		5/16/2016 10:25:17 AM	14 m/min
45		5/16/2016 10:30:50 AM	16 m/min
