# Supplementary material for: Physical activity prevents acute inflammation in a gout model by downregulation of TLR2 on circulating neutrophils as well as inhibition of serum CXCL1 and is associated with decreased pain and inflammation in gout patients
Source: PLoS One. 2020 Oct 1;15(10):e0237520. doi: 10.1371/journal.pone.0237520 (PMC7529261; doi:10.1371/journal.pone.0237520)
Supplement: S1 Raw data — (ZIP) [file pone.0237520.s006.zip › raw data files/8-24-2016 VO2 max analysis/longer intervals/5-16-2016/VO2 Exercise 051616 2016-05-16 M3.0101.CSV]

Oxymax CSV File
CSV Generation Date	5/16/2016 11:26:49 AM
Experiment Started	5/16/2016 10:42:33 AM
Data Filename	C:\Users\lab\Desktop\Stanford\N Young Treadmill VO2 Exercise 051616 2016-05-16 M3.CDTA
Group/Cage	0101
O2 Calibration Date	5/14/2016 9:56:16 AM
CO2 Calibration Date	5/14/2016 9:51:10 AM
Subject ID	M3
Subject Mass (G)	25.8
Reference Settle Time (s)	90
Reference Measure Time (s)	30
Cage Settle Time (s)	90
Cage Measure Time (s)	30
Reference Method	EVRYNN=30
Heat Calculation Method	STD
:DATA
===============	===============	===============	===============	===============	===============	===============	===============	===============	===============	===============	===============	===============	===============	===============	===============
INTERVAL	CHAN	DATE/TIME	VO2	O2IN	O2OUT	DO2	ACCO2	VCO2	CO2IN	CO2OUT	DCO2	ACCCO2	RER	HEAT	FLOW
#			ml/kg/hr	%	%		L	ml/kg/hr	%	%		L		kcal/hr	LPM
===============	===============	===============	===============	===============	===============	===============	===============	===============	===============	===============	===============	===============	===============	===============	===============
1	EVENT	5/16/2016 10:46:36 AM	3710	20.91	20.60	0.31	0.0	3278	0.038	0.320	0.282	0.0	0.884	0.5	0.50
2	0101	5/16/2016 10:47:06 AM	4141	20.91	20.57	0.35	0.0	3548	0.038	0.343	0.305	0.0	0.857	0.5	0.50
3	0101	5/16/2016 10:47:36 AM	4431	20.91	20.54	0.37	0.0	3740	0.038	0.359	0.322	0.0	0.844	0.6	0.50
4	0101	5/16/2016 10:48:06 AM	4639	20.91	20.53	0.38	0.0	3852	0.038	0.369	0.331	0.0	0.830	0.6	0.50
5	0101	5/16/2016 10:48:36 AM	4728	20.91	20.52	0.39	0.0	3878	0.038	0.371	0.334	0.0	0.820	0.6	0.50
6	0101	5/16/2016 10:49:06 AM	4780	20.91	20.52	0.40	0.0	3918	0.038	0.375	0.337	0.0	0.820	0.6	0.50
7	0101	5/16/2016 10:49:36 AM	5010	20.91	20.50	0.41	0.0	4017	0.038	0.383	0.346	0.0	0.802	0.6	0.50
8	0101	5/16/2016 10:50:06 AM	5058	20.91	20.49	0.42	0.0	4046	0.038	0.386	0.348	0.0	0.800	0.6	0.50
9	0101	5/16/2016 10:50:36 AM	5050	20.91	20.50	0.41	0.0	3951	0.038	0.378	0.340	0.0	0.782	0.6	0.50
10	0101	5/16/2016 10:51:06 AM	5034	20.91	20.50	0.41	0.0	4036	0.038	0.385	0.347	0.0	0.802	0.6	0.50
11	EVENT	5/16/2016 10:51:36 AM	5132	20.91	20.49	0.42	0.0	4042	0.038	0.386	0.348	0.0	0.788	0.6	0.50
12	0101	5/16/2016 10:52:06 AM	5371	20.91	20.47	0.44	0.0	4304	0.038	0.408	0.370	0.0	0.801	0.7	0.50
13	0101	5/16/2016 10:52:36 AM	5484	20.91	20.46	0.45	0.0	4348	0.038	0.412	0.374	0.0	0.793	0.7	0.50
14	0101	5/16/2016 10:53:06 AM	5466	20.91	20.46	0.45	0.0	4321	0.038	0.409	0.372	0.0	0.790	0.7	0.50
15	0101	5/16/2016 10:53:36 AM	5436	20.91	20.46	0.45	0.0	4311	0.038	0.409	0.371	0.0	0.793	0.7	0.50
16	0101	5/16/2016 10:54:06 AM	5399	20.91	20.47	0.44	0.0	4269	0.038	0.405	0.367	0.0	0.791	0.7	0.50
17	0101	5/16/2016 10:54:36 AM	5323	20.91	20.47	0.44	0.0	4204	0.038	0.399	0.362	0.0	0.790	0.7	0.50
18	0101	5/16/2016 10:55:06 AM	5360	20.91	20.47	0.44	0.0	4244	0.038	0.403	0.365	0.0	0.792	0.7	0.50
19	0101	5/16/2016 10:55:36 AM	5348	20.91	20.47	0.44	0.0	4210	0.038	0.400	0.362	0.0	0.787	0.7	0.50
20	0101	5/16/2016 10:56:06 AM	5359	20.91	20.47	0.44	0.0	4232	0.038	0.402	0.364	0.0	0.790	0.7	0.50
21	EVENT	5/16/2016 10:56:36 AM	5384	20.91	20.47	0.44	0.0	4277	0.038	0.406	0.368	0.0	0.794	0.7	0.50
22	0101	5/16/2016 10:57:06 AM	5543	20.91	20.45	0.46	0.0	4500	0.038	0.425	0.387	0.0	0.812	0.7	0.50
23	0101	5/16/2016 10:57:36 AM	5526	20.91	20.46	0.46	0.0	4470	0.038	0.422	0.385	0.0	0.809	0.7	0.50
24	0101	5/16/2016 10:58:06 AM	5484	20.91	20.46	0.45	0.0	4406	0.038	0.417	0.379	0.0	0.804	0.7	0.50
25	0101	5/16/2016 10:58:36 AM	5483	20.91	20.46	0.45	0.0	4406	0.038	0.417	0.379	0.0	0.804	0.7	0.50
26	0101	5/16/2016 10:59:06 AM	5489	20.91	20.46	0.45	0.0	4401	0.038	0.416	0.379	0.0	0.802	0.7	0.50
27	0101	5/16/2016 10:59:36 AM	5492	20.91	20.46	0.45	0.0	4379	0.038	0.415	0.377	0.0	0.797	0.7	0.50
28	0101	5/16/2016 11:00:06 AM	5475	20.91	20.46	0.45	0.0	4386	0.038	0.415	0.377	0.0	0.801	0.7	0.50
29	0101	5/16/2016 11:00:36 AM	5475	20.91	20.46	0.45	0.0	4419	0.038	0.418	0.380	0.0	0.807	0.7	0.50
30	0101	5/16/2016 11:01:06 AM	5494	20.91	20.46	0.45	0.0	4421	0.038	0.418	0.380	0.0	0.805	0.7	0.50
31	EVENT	5/16/2016 11:05:06 AM	5872	20.91	20.43	0.49	0.0	4798	0.038	0.451	0.413	0.0	0.817	0.7	0.50
32	0101	5/16/2016 11:05:36 AM	5883	20.91	20.42	0.49	0.0	4788	0.038	0.450	0.412	0.0	0.814	0.7	0.50
33	0101	5/16/2016 11:06:06 AM	5829	20.91	20.43	0.48	0.0	4698	0.038	0.442	0.404	0.0	0.806	0.7	0.50
34	0101	5/16/2016 11:06:36 AM	5800	20.91	20.43	0.48	0.0	4667	0.038	0.440	0.401	0.0	0.805	0.7	0.50
35	EVENT	5/16/2016 11:07:06 AM	5781	20.91	20.43	0.48	0.0	4650	0.038	0.438	0.400	0.0	0.804	0.7	0.50
36	0101	5/16/2016 11:07:36 AM	5890	20.91	20.43	0.49	0.0	4717	0.038	0.444	0.406	0.0	0.801	0.7	0.50
37	0101	5/16/2016 11:08:06 AM	5834	20.91	20.43	0.48	0.1	4678	0.038	0.441	0.402	0.0	0.802	0.7	0.50
38	0101	5/16/2016 11:08:36 AM	5827	20.91	20.43	0.48	0.1	4648	0.038	0.438	0.400	0.0	0.798	0.7	0.50
39	0101	5/16/2016 11:09:06 AM	5819	20.91	20.43	0.48	0.1	4640	0.038	0.437	0.399	0.0	0.797	0.7	0.50
40	0101	5/16/2016 11:09:36 AM	5808	20.91	20.43	0.48	0.1	4613	0.038	0.435	0.397	0.0	0.794	0.7	0.50
41	0101	5/16/2016 11:10:06 AM	5800	20.91	20.43	0.48	0.1	4613	0.038	0.435	0.397	0.0	0.795	0.7	0.50
42	0101	5/16/2016 11:10:36 AM	5774	20.91	20.44	0.48	0.1	4608	0.038	0.435	0.396	0.0	0.798	0.7	0.50
43	0101	5/16/2016 11:11:06 AM	5803	20.91	20.43	0.48	0.1	4628	0.038	0.436	0.398	0.0	0.798	0.7	0.50
44	0101	5/16/2016 11:11:36 AM	5791	20.91	20.43	0.48	0.1	4611	0.038	0.435	0.397	0.0	0.796	0.7	0.50
45	0101	5/16/2016 11:12:06 AM	5797	20.91	20.43	0.48	0.1	4638	0.038	0.437	0.399	0.0	0.800	0.7	0.50
46	EVENT	5/16/2016 11:12:36 AM	5825	20.91	20.43	0.48	0.1	4692	0.038	0.442	0.404	0.0	0.806	0.7	0.50
47	0101	5/16/2016 11:13:06 AM	5788	20.91	20.43	0.48	0.1	4686	0.038	0.441	0.403	0.1	0.810	0.7	0.50
48	0101	5/16/2016 11:13:36 AM	5779	20.91	20.43	0.48	0.1	4810	0.038	0.452	0.414	0.1	0.832	0.7	0.50
49	0101	5/16/2016 11:14:06 AM	5780	20.91	20.43	0.48	0.1	4864	0.038	0.457	0.418	0.1	0.842	0.7	0.50
50	0101	5/16/2016 11:14:36 AM	5831	20.91	20.43	0.48	0.1	4901	0.038	0.460	0.421	0.1	0.841	0.7	0.50
51	0101	5/16/2016 11:15:06 AM	5880	20.91	20.42	0.49	0.1	4926	0.038	0.462	0.424	0.1	0.838	0.7	0.50
52	0101	5/16/2016 11:15:36 AM	5905	20.91	20.42	0.49	0.1	4901	0.038	0.460	0.422	0.1	0.830	0.7	0.50
53	0101	5/16/2016 11:16:06 AM	5898	20.91	20.42	0.49	0.1	4872	0.038	0.457	0.419	0.1	0.826	0.7	0.50
54	0101	5/16/2016 11:16:36 AM	5884	20.91	20.42	0.49	0.1	4798	0.038	0.451	0.413	0.1	0.815	0.7	0.50
55	0101	5/16/2016 11:17:06 AM	5835	20.91	20.43	0.48	0.1	4725	0.038	0.445	0.406	0.1	0.810	0.7	0.50
56	0101	5/16/2016 11:17:36 AM	5845	20.91	20.43	0.48	0.1	4714	0.038	0.444	0.405	0.1	0.806	0.7	0.50
57	0101	5/16/2016 11:18:06 AM	5832	20.91	20.43	0.48	0.1	4678	0.038	0.441	0.402	0.1	0.802	0.7	0.50
58	EVENT	5/16/2016 11:18:36 AM	5786	20.91	20.43	0.48	0.1	4635	0.038	0.437	0.399	0.1	0.801	0.7	0.50
59	0101	5/16/2016 11:19:06 AM	5811	20.91	20.43	0.48	0.1	4663	0.038	0.439	0.401	0.1	0.802	0.7	0.50
60	0101	5/16/2016 11:19:36 AM	5832	20.91	20.43	0.48	0.1	4666	0.038	0.440	0.401	0.1	0.800	0.7	0.50
61	0101	5/16/2016 11:23:36 AM	6012	20.91	20.41	0.50	0.1	4859	0.037	0.456	0.418	0.1	0.808	0.7	0.50
62	0101	5/16/2016 11:24:06 AM	5880	20.91	20.43	0.49	0.1	4770	0.037	0.448	0.410	0.1	0.811	0.7	0.50
63	EVENT	5/16/2016 11:24:36 AM	5813	20.91	20.43	0.48	0.1	4736	0.037	0.445	0.407	0.1	0.815	0.7	0.50
64	0101	5/16/2016 11:25:06 AM	5783	20.91	20.43	0.48	0.1	4694	0.037	0.441	0.404	0.1	0.812	0.7	0.50
65	0101	5/16/2016 11:25:36 AM	5744	20.91	20.44	0.47	0.1	4682	0.037	0.440	0.403	0.1	0.815	0.7	0.50
66	0101	5/16/2016 11:26:06 AM	5743	20.91	20.44	0.48	0.1	4698	0.037	0.442	0.404	0.1	0.818	0.7	0.50
67	EVENT	5/16/2016 11:26:36 AM	5727	20.91	20.44	0.47	0.1	4668	0.037	0.439	0.402	0.1	0.815	0.7	0.50
:EVENTS
===============	===============	===============	===============
INTERVAL		DATE/TIME	DESC.
===============	===============	===============	===============
1		5/16/2016 10:43:59 AM	6 m/min
11		5/16/2016 10:51:20 AM	8 m/min
21		5/16/2016 10:56:22 AM	10 m/min
31		5/16/2016 11:01:20 AM	12 m/min
35		5/16/2016 11:06:50 AM	14 m/min
46		5/16/2016 11:12:15 AM	16 m/min
58		5/16/2016 11:18:23 AM	18 m/min
63		5/16/2016 11:24:32 AM	20 m/min
67		5/16/2016 11:26:16 AM	stop exp
