# Supplementary material for: Physical activity prevents acute inflammation in a gout model by downregulation of TLR2 on circulating neutrophils as well as inhibition of serum CXCL1 and is associated with decreased pain and inflammation in gout patients
Source: PLoS One. 2020 Oct 1;15(10):e0237520. doi: 10.1371/journal.pone.0237520 (PMC7529261; doi:10.1371/journal.pone.0237520)
Supplement: S1 Raw data — (ZIP) [file pone.0237520.s006.zip › raw data files/8-24-2016 VO2 max analysis/longer intervals/5-16-2016/VO2 Exercise 051616 2016-05-16 M4.0101.CSV]

Oxymax CSV File
CSV Generation Date	5/16/2016 12:06:54 PM
Experiment Started	5/16/2016 11:30:03 AM
Data Filename	C:\Users\lab\Desktop\Stanford\N Young Treadmill VO2 Exercise 051616 2016-05-16 M4.CDTA
Group/Cage	0101
O2 Calibration Date	5/14/2016 9:56:16 AM
CO2 Calibration Date	5/14/2016 9:51:10 AM
Subject ID	M4
Subject Mass (G)	27.6
Reference Settle Time (s)	90
Reference Measure Time (s)	30
Cage Settle Time (s)	90
Cage Measure Time (s)	30
Reference Method	EVRYNN=30
Heat Calculation Method	STD
:DATA
===============	===============	===============	===============	===============	===============	===============	===============	===============	===============	===============	===============	===============	===============	===============	===============
INTERVAL	CHAN	DATE/TIME	VO2	O2IN	O2OUT	DO2	ACCO2	VCO2	CO2IN	CO2OUT	DCO2	ACCCO2	RER	HEAT	FLOW
#			ml/kg/hr	%	%		L	ml/kg/hr	%	%		L		kcal/hr	LPM
===============	===============	===============	===============	===============	===============	===============	===============	===============	===============	===============	===============	===============	===============	===============	===============
1	0101	5/16/2016 11:34:07 AM	4827	20.91	20.48	0.43	0.0	3980	0.037	0.404	0.366	0.0	0.824	0.6	0.50
2	0101	5/16/2016 11:34:37 AM	4958	20.91	20.47	0.44	0.0	4082	0.037	0.413	0.376	0.0	0.823	0.7	0.50
3	0101	5/16/2016 11:35:07 AM	5084	20.91	20.46	0.45	0.0	4093	0.037	0.414	0.377	0.0	0.805	0.7	0.50
4	0101	5/16/2016 11:35:37 AM	5064	20.91	20.46	0.45	0.0	4095	0.037	0.414	0.377	0.0	0.809	0.7	0.50
5	0101	5/16/2016 11:36:07 AM	5203	20.91	20.45	0.46	0.0	4234	0.037	0.427	0.390	0.0	0.814	0.7	0.50
6	0101	5/16/2016 11:36:37 AM	5298	20.91	20.44	0.47	0.0	4228	0.037	0.426	0.389	0.0	0.798	0.7	0.50
7	0101	5/16/2016 11:37:07 AM	5338	20.91	20.44	0.47	0.0	4298	0.037	0.433	0.396	0.0	0.805	0.7	0.50
8	0101	5/16/2016 11:37:37 AM	5288	20.91	20.44	0.47	0.0	4254	0.037	0.429	0.391	0.0	0.804	0.7	0.50
9	0101	5/16/2016 11:38:07 AM	5367	20.91	20.44	0.47	0.0	4247	0.037	0.428	0.391	0.0	0.791	0.7	0.50
10	0101	5/16/2016 11:38:37 AM	5371	20.91	20.44	0.47	0.0	4297	0.037	0.433	0.395	0.0	0.800	0.7	0.50
11	EVENT	5/16/2016 11:39:07 AM	5468	20.91	20.43	0.48	0.0	4312	0.037	0.434	0.397	0.0	0.789	0.7	0.50
12	0101	5/16/2016 11:39:37 AM	5594	20.91	20.42	0.49	0.0	4505	0.037	0.452	0.415	0.0	0.805	0.7	0.50
13	0101	5/16/2016 11:40:07 AM	5763	20.91	20.40	0.51	0.0	4549	0.037	0.456	0.419	0.0	0.789	0.8	0.50
14	0101	5/16/2016 11:40:37 AM	5799	20.91	20.40	0.51	0.0	4622	0.037	0.463	0.425	0.0	0.797	0.8	0.50
15	0101	5/16/2016 11:41:07 AM	5775	20.91	20.40	0.51	0.0	4605	0.037	0.461	0.424	0.0	0.797	0.8	0.50
16	0101	5/16/2016 11:41:37 AM	5756	20.91	20.40	0.51	0.0	4572	0.037	0.458	0.421	0.0	0.794	0.8	0.50
17	0101	5/16/2016 11:42:07 AM	5774	20.91	20.40	0.51	0.0	4527	0.037	0.454	0.417	0.0	0.784	0.8	0.50
18	0101	5/16/2016 11:42:37 AM	5794	20.91	20.40	0.51	0.0	4604	0.037	0.461	0.424	0.0	0.795	0.8	0.50
19	0101	5/16/2016 11:43:07 AM	5741	20.91	20.41	0.50	0.0	4522	0.037	0.454	0.416	0.0	0.788	0.8	0.50
20	0101	5/16/2016 11:43:37 AM	5704	20.91	20.41	0.50	0.0	4498	0.037	0.451	0.414	0.0	0.788	0.8	0.50
21	EVENT	5/16/2016 11:44:07 AM	5697	20.91	20.41	0.50	0.0	4493	0.037	0.451	0.414	0.0	0.789	0.8	0.50
22	0101	5/16/2016 11:44:37 AM	5843	20.91	20.39	0.52	0.0	4696	0.037	0.470	0.432	0.0	0.804	0.8	0.50
23	0101	5/16/2016 11:45:07 AM	5926	20.91	20.39	0.52	0.0	4733	0.037	0.473	0.436	0.0	0.799	0.8	0.50
24	0101	5/16/2016 11:45:37 AM	5908	20.91	20.39	0.52	0.0	4761	0.037	0.476	0.438	0.0	0.806	0.8	0.50
25	0101	5/16/2016 11:46:07 AM	6006	20.91	20.38	0.53	0.0	4799	0.037	0.479	0.442	0.0	0.799	0.8	0.50
26	0101	5/16/2016 11:46:37 AM	5984	20.91	20.38	0.53	0.0	4778	0.037	0.477	0.440	0.0	0.798	0.8	0.50
27	0101	5/16/2016 11:47:07 AM	5990	20.91	20.38	0.53	0.0	4805	0.037	0.480	0.442	0.0	0.802	0.8	0.50
28	0101	5/16/2016 11:47:37 AM	6087	20.91	20.37	0.54	0.0	4887	0.037	0.487	0.450	0.0	0.803	0.8	0.50
29	0101	5/16/2016 11:48:07 AM	6090	20.91	20.37	0.54	0.0	4897	0.037	0.488	0.451	0.0	0.804	0.8	0.50
30	0101	5/16/2016 11:48:37 AM	6220	20.91	20.36	0.55	0.0	4965	0.037	0.494	0.457	0.0	0.798	0.8	0.50
31	EVENT	5/16/2016 11:52:37 AM	6183	20.91	20.36	0.55	0.1	4955	0.037	0.493	0.456	0.0	0.801	0.8	0.50
32	0101	5/16/2016 11:53:07 AM	6210	20.91	20.36	0.55	0.1	4932	0.037	0.491	0.454	0.0	0.794	0.8	0.50
33	0101	5/16/2016 11:53:37 AM	6242	20.91	20.36	0.55	0.1	4965	0.037	0.494	0.457	0.0	0.795	0.8	0.50
34	0101	5/16/2016 11:54:07 AM	6264	20.91	20.36	0.55	0.1	5019	0.037	0.499	0.462	0.0	0.801	0.8	0.50
35	0101	5/16/2016 11:54:37 AM	6277	20.91	20.35	0.55	0.1	4989	0.037	0.497	0.459	0.0	0.795	0.8	0.50
36	EVENT	5/16/2016 11:55:07 AM	6253	20.91	20.36	0.55	0.1	4999	0.037	0.498	0.460	0.0	0.799	0.8	0.50
37	0101	5/16/2016 11:55:37 AM	6370	20.91	20.35	0.56	0.1	5110	0.037	0.508	0.470	0.0	0.802	0.8	0.50
38	0101	5/16/2016 11:56:07 AM	6309	20.91	20.35	0.56	0.1	5118	0.037	0.508	0.471	0.0	0.811	0.8	0.50
39	0101	5/16/2016 11:56:37 AM	6201	20.91	20.36	0.55	0.1	5108	0.037	0.508	0.470	0.0	0.824	0.8	0.50
40	0101	5/16/2016 11:57:07 AM	6172	20.91	20.36	0.55	0.1	5045	0.037	0.502	0.464	0.1	0.817	0.8	0.50
41	0101	5/16/2016 11:57:37 AM	6122	20.91	20.37	0.54	0.1	5042	0.037	0.501	0.464	0.1	0.824	0.8	0.50
42	0101	5/16/2016 11:58:07 AM	6114	20.91	20.37	0.54	0.1	5042	0.037	0.501	0.464	0.1	0.825	0.8	0.50
43	0101	5/16/2016 11:58:37 AM	6153	20.91	20.36	0.54	0.1	5027	0.037	0.500	0.463	0.1	0.817	0.8	0.50
44	0101	5/16/2016 11:59:07 AM	6088	20.91	20.37	0.54	0.1	4963	0.037	0.494	0.457	0.1	0.815	0.8	0.50
45	0101	5/16/2016 11:59:37 AM	6011	20.91	20.38	0.53	0.1	4876	0.037	0.486	0.449	0.1	0.811	0.8	0.50
46	0101	5/16/2016 12:00:07 PM	5955	20.91	20.38	0.53	0.1	4815	0.037	0.481	0.443	0.1	0.809	0.8	0.50
47	EVENT	5/16/2016 12:00:37 PM	5915	20.91	20.39	0.52	0.1	4763	0.037	0.476	0.438	0.1	0.805	0.8	0.50
48	0101	5/16/2016 12:01:07 PM	5941	20.91	20.38	0.52	0.1	4793	0.037	0.478	0.441	0.1	0.807	0.8	0.50
49	0101	5/16/2016 12:01:37 PM	5904	20.91	20.39	0.52	0.1	4765	0.037	0.476	0.439	0.1	0.807	0.8	0.50
50	0101	5/16/2016 12:02:07 PM	5854	20.91	20.39	0.52	0.1	4739	0.037	0.474	0.436	0.1	0.810	0.8	0.50
51	0101	5/16/2016 12:02:37 PM	5844	20.91	20.39	0.52	0.1	4711	0.037	0.471	0.434	0.1	0.806	0.8	0.50
52	0101	5/16/2016 12:03:07 PM	5816	20.91	20.39	0.51	0.1	4723	0.037	0.472	0.435	0.1	0.812	0.8	0.50
53	0101	5/16/2016 12:03:37 PM	5823	20.91	20.39	0.51	0.1	4710	0.037	0.471	0.433	0.1	0.809	0.8	0.50
54	0101	5/16/2016 12:04:07 PM	5803	20.91	20.39	0.51	0.1	4732	0.037	0.473	0.435	0.1	0.815	0.8	0.50
55	0101	5/16/2016 12:04:37 PM	5822	20.91	20.39	0.52	0.1	4748	0.037	0.474	0.437	0.1	0.816	0.8	0.50
56	0101	5/16/2016 12:05:07 PM	5683	20.91	20.40	0.50	0.1	4640	0.037	0.464	0.427	0.1	0.816	0.8	0.50
57	0101	5/16/2016 12:05:37 PM	5647	20.91	20.41	0.50	0.1	4608	0.037	0.461	0.424	0.1	0.816	0.8	0.50
58	0101	5/16/2016 12:06:07 PM	5644	20.91	20.41	0.50	0.1	4613	0.037	0.462	0.425	0.1	0.817	0.8	0.50
59	EVENT	5/16/2016 12:06:37 PM	5653	20.91	20.41	0.50	0.1	4604	0.037	0.461	0.424	0.1	0.814	0.8	0.50
:EVENTS
===============	===============	===============	===============
INTERVAL		DATE/TIME	DESC.
===============	===============	===============	===============
11		5/16/2016 11:39:00 AM	8 m/min
21		5/16/2016 11:43:55 AM	10 m/min
31		5/16/2016 11:49:01 AM	12 m/min
36		5/16/2016 11:54:43 AM	14 m/min
47		5/16/2016 12:00:21 PM	16 m/min
59		5/16/2016 12:06:20 PM	stop exp
