# Supplementary material for: Physical activity prevents acute inflammation in a gout model by downregulation of TLR2 on circulating neutrophils as well as inhibition of serum CXCL1 and is associated with decreased pain and inflammation in gout patients
Source: PLoS One. 2020 Oct 1;15(10):e0237520. doi: 10.1371/journal.pone.0237520 (PMC7529261; doi:10.1371/journal.pone.0237520)
Supplement: S1 Raw data — (ZIP) [file pone.0237520.s006.zip › raw data files/8-24-2016 VO2 max analysis/longer intervals/5-16-2016/VO2 Exercise 051616 2016-05-16 M5.0101.CSV]

Oxymax CSV File
CSV Generation Date	5/16/2016 12:58:03 PM
Experiment Started	5/16/2016 12:11:00 PM
Data Filename	C:\Users\lab\Desktop\Stanford\N Young Treadmill VO2 Exercise 051616 2016-05-16 M5.CDTA
Group/Cage	0101
O2 Calibration Date	5/14/2016 9:56:16 AM
CO2 Calibration Date	5/14/2016 9:51:10 AM
Subject ID	M5
Subject Mass (G)	26.5
Reference Settle Time (s)	90
Reference Measure Time (s)	30
Cage Settle Time (s)	90
Cage Measure Time (s)	30
Reference Method	EVRYNN=30
Heat Calculation Method	STD
:DATA
===============	===============	===============	===============	===============	===============	===============	===============	===============	===============	===============	===============	===============	===============	===============	===============
INTERVAL	CHAN	DATE/TIME	VO2	O2IN	O2OUT	DO2	ACCO2	VCO2	CO2IN	CO2OUT	DCO2	ACCCO2	RER	HEAT	FLOW
#			ml/kg/hr	%	%		L	ml/kg/hr	%	%		L		kcal/hr	LPM
===============	===============	===============	===============	===============	===============	===============	===============	===============	===============	===============	===============	===============	===============	===============	===============
1	0101	5/16/2016 12:15:03 PM	4310	20.91	20.55	0.36	0.0	3439	0.038	0.342	0.304	0.0	0.798	0.5	0.50
2	0101	5/16/2016 12:15:33 PM	4676	20.91	20.52	0.39	0.0	3670	0.038	0.362	0.324	0.0	0.785	0.6	0.50
3	0101	5/16/2016 12:16:03 PM	4792	20.91	20.51	0.40	0.0	3738	0.038	0.368	0.330	0.0	0.780	0.6	0.50
4	0101	5/16/2016 12:16:33 PM	4905	20.91	20.50	0.41	0.0	3826	0.038	0.376	0.338	0.0	0.780	0.6	0.50
5	0101	5/16/2016 12:17:03 PM	4945	20.91	20.50	0.42	0.0	3779	0.038	0.372	0.334	0.0	0.764	0.6	0.50
6	0101	5/16/2016 12:17:33 PM	5108	20.91	20.48	0.43	0.0	3898	0.038	0.383	0.344	0.0	0.763	0.6	0.50
7	0101	5/16/2016 12:18:03 PM	5036	20.91	20.49	0.42	0.0	3838	0.038	0.377	0.339	0.0	0.762	0.6	0.50
8	0101	5/16/2016 12:18:33 PM	5025	20.91	20.49	0.42	0.0	3845	0.038	0.378	0.340	0.0	0.765	0.6	0.50
9	0101	5/16/2016 12:19:03 PM	5159	20.91	20.48	0.43	0.0	3889	0.038	0.382	0.344	0.0	0.754	0.6	0.50
10	0101	5/16/2016 12:19:33 PM	5018	20.91	20.49	0.42	0.0	3861	0.038	0.379	0.341	0.0	0.769	0.6	0.50
11	EVENT	5/16/2016 12:20:03 PM	5030	20.91	20.49	0.42	0.0	3848	0.038	0.378	0.340	0.0	0.765	0.6	0.50
12	0101	5/16/2016 12:20:33 PM	5133	20.91	20.48	0.43	0.0	4018	0.038	0.393	0.355	0.0	0.783	0.7	0.50
13	0101	5/16/2016 12:21:03 PM	5333	20.91	20.46	0.45	0.0	4209	0.038	0.410	0.372	0.0	0.789	0.7	0.50
14	0101	5/16/2016 12:21:33 PM	5333	20.91	20.46	0.45	0.0	4243	0.038	0.413	0.375	0.0	0.796	0.7	0.50
15	0101	5/16/2016 12:22:03 PM	5447	20.91	20.45	0.46	0.0	4358	0.038	0.423	0.385	0.0	0.800	0.7	0.50
16	0101	5/16/2016 12:22:33 PM	5498	20.91	20.45	0.46	0.0	4340	0.038	0.422	0.383	0.0	0.789	0.7	0.50
17	0101	5/16/2016 12:23:03 PM	5519	20.91	20.45	0.47	0.0	4324	0.038	0.420	0.382	0.0	0.784	0.7	0.50
18	0101	5/16/2016 12:23:33 PM	5418	20.91	20.45	0.46	0.0	4287	0.038	0.417	0.379	0.0	0.791	0.7	0.50
19	0101	5/16/2016 12:24:03 PM	5406	20.91	20.45	0.46	0.0	4245	0.038	0.413	0.375	0.0	0.785	0.7	0.50
20	0101	5/16/2016 12:24:33 PM	5328	20.91	20.46	0.45	0.0	4205	0.038	0.410	0.372	0.0	0.789	0.7	0.50
21	0101	5/16/2016 12:25:03 PM	5323	20.91	20.46	0.45	0.0	4125	0.038	0.403	0.365	0.0	0.775	0.7	0.50
22	EVENT	5/16/2016 12:25:33 PM	5265	20.91	20.47	0.44	0.0	4073	0.038	0.398	0.360	0.0	0.774	0.7	0.50
23	0101	5/16/2016 12:26:03 PM	5328	20.91	20.46	0.45	0.0	4168	0.038	0.406	0.368	0.0	0.782	0.7	0.50
24	0101	5/16/2016 12:26:33 PM	5354	20.91	20.46	0.45	0.0	4230	0.038	0.412	0.374	0.0	0.790	0.7	0.50
25	0101	5/16/2016 12:27:03 PM	5373	20.91	20.46	0.45	0.0	4236	0.038	0.412	0.374	0.0	0.788	0.7	0.50
26	0101	5/16/2016 12:27:33 PM	5358	20.91	20.46	0.45	0.0	4212	0.038	0.410	0.372	0.0	0.786	0.7	0.50
27	0101	5/16/2016 12:28:03 PM	5341	20.91	20.46	0.45	0.0	4174	0.038	0.407	0.369	0.0	0.782	0.7	0.50
28	0101	5/16/2016 12:28:33 PM	5313	20.91	20.46	0.45	0.0	4152	0.038	0.405	0.367	0.0	0.782	0.7	0.50
29	0101	5/16/2016 12:29:03 PM	5316	20.91	20.46	0.45	0.0	4110	0.038	0.401	0.363	0.0	0.773	0.7	0.50
30	0101	5/16/2016 12:29:33 PM	5262	20.91	20.47	0.44	0.0	4105	0.038	0.401	0.363	0.0	0.780	0.7	0.50
31	EVENT	5/16/2016 12:33:33 PM	5609	20.91	20.44	0.47	0.0	4362	0.038	0.423	0.385	0.0	0.778	0.7	0.50
32	0101	5/16/2016 12:34:03 PM	5590	20.91	20.44	0.47	0.0	4347	0.038	0.422	0.384	0.0	0.778	0.7	0.50
33	0101	5/16/2016 12:34:33 PM	5579	20.91	20.44	0.47	0.0	4339	0.038	0.421	0.383	0.0	0.778	0.7	0.50
34	0101	5/16/2016 12:35:03 PM	5572	20.91	20.44	0.47	0.0	4333	0.038	0.421	0.383	0.0	0.778	0.7	0.50
35	EVENT	5/16/2016 12:35:33 PM	5530	20.91	20.45	0.47	0.0	4265	0.038	0.415	0.377	0.0	0.771	0.7	0.50
36	0101	5/16/2016 12:36:03 PM	5504	20.91	20.45	0.46	0.1	4254	0.038	0.414	0.376	0.0	0.773	0.7	0.50
37	0101	5/16/2016 12:36:33 PM	5504	20.91	20.45	0.46	0.1	4251	0.038	0.414	0.376	0.0	0.772	0.7	0.50
38	0101	5/16/2016 12:37:03 PM	5498	20.91	20.45	0.46	0.1	4277	0.038	0.416	0.378	0.0	0.778	0.7	0.50
39	0101	5/16/2016 12:37:33 PM	5500	20.91	20.45	0.46	0.1	4271	0.038	0.415	0.377	0.0	0.777	0.7	0.50
40	0101	5/16/2016 12:38:03 PM	5501	20.91	20.45	0.46	0.1	4272	0.038	0.415	0.378	0.0	0.777	0.7	0.50
41	0101	5/16/2016 12:38:33 PM	5508	20.91	20.45	0.46	0.1	4260	0.038	0.414	0.376	0.0	0.774	0.7	0.50
42	0101	5/16/2016 12:39:03 PM	5462	20.91	20.45	0.46	0.1	4339	0.038	0.421	0.383	0.0	0.794	0.7	0.50
43	0101	5/16/2016 12:39:33 PM	5567	20.91	20.44	0.47	0.1	4464	0.038	0.432	0.394	0.0	0.802	0.7	0.50
44	0101	5/16/2016 12:40:03 PM	5481	20.91	20.44	0.47	0.1	4499	0.038	0.435	0.397	0.0	0.821	0.7	0.50
45	EVENT	5/16/2016 12:40:33 PM	5542	20.91	20.44	0.47	0.1	4530	0.038	0.438	0.400	0.0	0.817	0.7	0.50
46	0101	5/16/2016 12:41:03 PM	5575	20.91	20.44	0.47	0.1	4555	0.038	0.440	0.402	0.0	0.817	0.7	0.50
47	0101	5/16/2016 12:41:33 PM	5657	20.91	20.43	0.48	0.1	4686	0.038	0.452	0.414	0.0	0.828	0.7	0.50
48	0101	5/16/2016 12:42:03 PM	5665	20.91	20.43	0.48	0.1	4727	0.038	0.455	0.418	0.1	0.835	0.7	0.50
49	0101	5/16/2016 12:42:33 PM	5703	20.91	20.42	0.49	0.1	4757	0.038	0.458	0.420	0.1	0.834	0.7	0.50
50	0101	5/16/2016 12:43:03 PM	5709	20.91	20.42	0.49	0.1	4724	0.038	0.455	0.417	0.1	0.827	0.7	0.50
51	0101	5/16/2016 12:43:33 PM	5671	20.91	20.43	0.48	0.1	4641	0.038	0.448	0.410	0.1	0.818	0.7	0.50
52	0101	5/16/2016 12:44:03 PM	5657	20.91	20.43	0.48	0.1	4607	0.038	0.445	0.407	0.1	0.814	0.7	0.50
53	0101	5/16/2016 12:44:33 PM	5669	20.91	20.43	0.48	0.1	4606	0.038	0.445	0.407	0.1	0.812	0.7	0.50
54	0101	5/16/2016 12:45:03 PM	5756	20.91	20.42	0.49	0.1	4703	0.038	0.453	0.416	0.1	0.817	0.7	0.50
55	0101	5/16/2016 12:45:33 PM	5750	20.91	20.42	0.49	0.1	4689	0.038	0.452	0.414	0.1	0.815	0.7	0.50
56	EVENT	5/16/2016 12:46:03 PM	5764	20.91	20.42	0.49	0.1	4717	0.038	0.455	0.417	0.1	0.818	0.7	0.50
57	0101	5/16/2016 12:46:33 PM	5837	20.91	20.42	0.49	0.1	4715	0.038	0.454	0.417	0.1	0.808	0.7	0.50
58	0101	5/16/2016 12:47:03 PM	5799	20.91	20.42	0.49	0.1	4672	0.038	0.451	0.413	0.1	0.806	0.7	0.50
59	0101	5/16/2016 12:47:33 PM	5747	20.91	20.42	0.49	0.1	4621	0.038	0.446	0.408	0.1	0.804	0.7	0.50
60	0101	5/16/2016 12:48:03 PM	5718	20.91	20.43	0.48	0.1	4585	0.038	0.443	0.405	0.1	0.802	0.7	0.50
61	0101	5/16/2016 12:52:03 PM	5749	20.91	20.42	0.49	0.1	4553	0.038	0.440	0.402	0.1	0.792	0.7	0.50
62	EVENT	5/16/2016 12:52:33 PM	5783	20.91	20.42	0.49	0.1	4566	0.038	0.441	0.403	0.1	0.790	0.7	0.50
63	0101	5/16/2016 12:53:03 PM	5784	20.91	20.42	0.49	0.1	4560	0.038	0.441	0.403	0.1	0.788	0.7	0.50
64	0101	5/16/2016 12:53:33 PM	5784	20.91	20.42	0.49	0.1	4576	0.038	0.442	0.404	0.1	0.791	0.7	0.50
65	0101	5/16/2016 12:54:03 PM	5817	20.91	20.42	0.49	0.1	4610	0.038	0.445	0.407	0.1	0.792	0.7	0.50
66	0101	5/16/2016 12:54:33 PM	5772	20.91	20.42	0.49	0.1	4601	0.038	0.444	0.407	0.1	0.797	0.7	0.50
67	0101	5/16/2016 12:55:03 PM	5767	20.91	20.42	0.49	0.1	4623	0.038	0.446	0.409	0.1	0.802	0.7	0.50
68	0101	5/16/2016 12:55:33 PM	5714	20.91	20.42	0.48	0.1	4620	0.038	0.446	0.408	0.1	0.809	0.7	0.50
69	0101	5/16/2016 12:56:03 PM	5740	20.91	20.42	0.49	0.1	4634	0.038	0.447	0.409	0.1	0.807	0.7	0.50
70	0101	5/16/2016 12:56:33 PM	5760	20.91	20.42	0.49	0.1	4653	0.038	0.449	0.411	0.1	0.808	0.7	0.50
71	0101	5/16/2016 12:57:03 PM	5765	20.91	20.42	0.49	0.1	4631	0.038	0.447	0.409	0.1	0.803	0.7	0.50
72	0101	5/16/2016 12:57:33 PM	5765	20.91	20.42	0.49	0.1	4634	0.038	0.447	0.409	0.1	0.804	0.7	0.50
:EVENTS
===============	===============	===============	===============
INTERVAL		DATE/TIME	DESC.
===============	===============	===============	===============
11		5/16/2016 12:19:47 PM	8 m/min
22		5/16/2016 12:25:13 PM	10 m/min
31		5/16/2016 12:30:15 PM	12 m/min
35		5/16/2016 12:35:05 PM	14 m/min
45		5/16/2016 12:40:25 PM	16 m/min
56		5/16/2016 12:45:38 PM	18 m/min
62		5/16/2016 12:52:20 PM	20 m/min
