# Supplementary material for: Physical activity prevents acute inflammation in a gout model by downregulation of TLR2 on circulating neutrophils as well as inhibition of serum CXCL1 and is associated with decreased pain and inflammation in gout patients
Source: PLoS One. 2020 Oct 1;15(10):e0237520. doi: 10.1371/journal.pone.0237520 (PMC7529261; doi:10.1371/journal.pone.0237520)
Supplement: S1 Raw data — (ZIP) [file pone.0237520.s006.zip › raw data files/8-24-2016 VO2 max analysis/longer intervals/5-17-2016/M1 5-17-2016.csv]

Interval	Date/Time	Light/Dark	Volume O2	O2 In	O2 Out	Delta O2	Accumulated O2	Volume CO2	CO2 In	CO2 Out	Delta CO2	Accumulated CO2	RER	Heat	Flow	Event Log
1	5/17/2016 10:30:12 AM	Light	5087.954	20.91004	20.51626	0.3937798	0.001026071	4101.528	0.03750767	0.3683842	0.3308766	0.0008271415	0.8061252	0.5920197	0.5004127	5/17/2016 10:29:50 AM - 6m/min
2	5/17/2016 10:30:42 AM	Light	5423.151	20.91004	20.49138	0.4186668	0.00211974	4307.182	0.03750767	0.3850061	0.3474985	0.001695757	0.7942213	0.6290976	0.5004233
3	5/17/2016 10:31:12 AM	Light	5646.948	20.91004	20.47396	0.4360867	0.003258541	4490.848	0.03750767	0.3998591	0.3623514	0.002601411	0.7952698	0.6552351	0.5003907
4	5/17/2016 10:31:42 AM	Light	5891.965	20.91004	20.45553	0.4545116	0.004446753	4655.448	0.03750767	0.4131535	0.3756458	0.00354026	0.790135	0.6827633	0.500407
5	5/17/2016 10:32:12 AM	Light	6020.017	20.91004	20.44493	0.4651165	0.00566079	4802.167	0.03750767	0.424955	0.3874474	0.004508696	0.7976997	0.6989598	0.5004451
6	5/17/2016 10:32:42 AM	Light	6256.625	20.91004	20.42816	0.4818802	0.006922544	4896.597	0.03750767	0.4326384	0.3951308	0.005496177	0.7826259	0.7236195	0.5004252
7	5/17/2016 10:33:12 AM	Light	6260.201	20.91004	20.42965	0.4803905	0.008185018	4792.157	0.03750767	0.42425	0.3867424	0.006462595	0.7654957	0.7208359	0.5004233
8	5/17/2016 10:33:42 AM	Light	6257.311	20.91004	20.42881	0.4812374	0.009446909	4854.294	0.03750767	0.4292479	0.3917402	0.007441544	0.7757796	0.7224215	0.5004151
9	5/17/2016 10:34:12 AM	Light	6294.501	20.91004	20.4269	0.4831486	0.0107163	4823.923	0.03750767	0.4268395	0.3893319	0.008414369	0.766371	0.7249496	0.5003907
10	5/17/2016 10:34:42 AM	Light	6260.363	20.91004	20.42956	0.4804821	0.01197881	4797.082	0.03750767	0.4246458	0.3871381	0.009381779	0.7662625	0.7209976	0.5004233
11	5/17/2016 10:35:12 AM	Light	6355.381	20.91004	20.42258	0.4874592	0.01326048	4850.251	0.03750767	0.4289507	0.391443	0.01035991	0.7631723	0.7313552	0.5004233	5/17/2016 10:35:01 AM - 8m/min
12	5/17/2016 10:35:42 AM	Light	6459.785	20.91004	20.41335	0.4966908	0.0145632	5005.089	0.03750767	0.4414078	0.4039001	0.01136927	0.7748075	0.7456104	0.5004477
13	5/17/2016 10:36:12 AM	Light	6483.711	20.91004	20.41226	0.4977798	0.01587075	4973.015	0.03750767	0.438905	0.4013973	0.01237216	0.7670013	0.7468631	0.5003663
14	5/17/2016 10:36:42 AM	Light	6370.481	20.91004	20.42075	0.4892921	0.01715546	4902.613	0.03750767	0.4331631	0.3956554	0.01336086	0.7695828	0.7343104	0.5004233
15	5/17/2016 10:37:12 AM	Light	6386.161	20.91004	20.41938	0.4906597	0.01844334	4925.906	0.03750767	0.4350205	0.3975129	0.01435425	0.7713407	0.7364525	0.5004477
16	5/17/2016 10:37:42 AM	Light	6338.761	20.91004	20.42307	0.4869785	0.01972165	4885.838	0.03750767	0.4318042	0.3942966	0.01533956	0.7707876	0.7308818	0.5004233
17	5/17/2016 10:38:12 AM	Light	6221.183	20.91004	20.43116	0.4788818	0.02097626	4854.009	0.03750767	0.429187	0.3916793	0.01631845	0.780239	0.7190776	0.5004477
18	5/17/2016 10:38:42 AM	Light	6197.174	20.91004	20.43245	0.4775906	0.02222602	4867.33	0.03750767	0.4302744	0.3927667	0.01730003	0.7854112	0.7172583	0.5004151
19	5/17/2016 10:39:12 AM	Light	6079.264	20.91004	20.44192	0.4681244	0.02345201	4751.763	0.03750767	0.4209552	0.3834475	0.0182583	0.7816344	0.7029269	0.500407
20	5/17/2016 10:39:42 AM	Light	6006.457	20.91004	20.44737	0.4626732	0.02466331	4707.369	0.03750767	0.4173265	0.3798188	0.01920762	0.7837182	0.6948814	0.5004559
21	5/17/2016 10:40:12 AM	Light	5914.376	20.91004	20.45437	0.4556732	0.02585604	4639.706	0.03750767	0.4118824	0.3743747	0.0201433	0.7844792	0.684363	0.5004252
22	5/17/2016 10:40:42 AM	Light	6015.748	20.91004	20.44574	0.4643002	0.02706921	4768.536	0.03750767	0.4222624	0.3847547	0.02110495	0.7926755	0.6975629	0.5004314	5/17/2016 10:40:15 AM - 8m/min
23	5/17/2016 10:41:12 AM	Light	6098.417	20.91004	20.44034	0.4697018	0.02829906	4771.894	0.03750767	0.4225923	0.3850846	0.02206728	0.7824807	0.7052953	0.5003899
24	5/17/2016 10:41:42 AM	Light	5920.158	20.91004	20.4536	0.4564476	0.02949296	4661.672	0.03750767	0.4136812	0.3761736	0.02300739	0.7874236	0.6855517	0.5003826
25	5/17/2016 10:42:12 AM	Light	5918.508	20.91004	20.4535	0.4565411	0.03068653	4676.019	0.03750767	0.4148029	0.3772952	0.02395038	0.7900672	0.6858271	0.5004233
26	5/17/2016 10:42:42 AM	Light	6246.026	20.91004	20.43267	0.477375	0.03194614	4663.086	0.03750767	0.4138915	0.3763838	0.02489077	0.7465685	0.7156789	0.5003989
27	5/17/2016 10:43:12 AM	Light	6231.541	20.91004	20.43376	0.4762821	0.03320283	4653.273	0.03750767	0.4130971	0.3755895	0.02582918	0.7467291	0.714049	0.5004
28	5/17/2016 10:43:42 AM	Light	6172.624	20.91004	20.43814	0.471899	0.03444765	4617.778	0.03750767	0.4102135	0.3727058	0.02676043	0.7481061	0.7075514	0.5004151
29	5/17/2016 10:44:12 AM	Light	6240.791	20.91004	20.43229	0.4777546	0.03570621	4708.312	0.03750767	0.4174997	0.379992	0.02770994	0.7544414	0.716544	0.5004314
30	5/17/2016 10:44:42 AM	Light	6153.902	20.91004	20.43721	0.4728374	0.03694724	4747.573	0.03750767	0.4206376	0.38313	0.02866737	0.7714735	0.7096928	0.5004151
31	5/17/2016 10:48:42 AM	Light	5624.397	20.93259	20.49639	0.4362068	0.04639501	4588.79	0.03715303	0.4073392	0.3701862	0.03618269	0.8158723	0.6560732	0.5004274	5/17/2016 10:44:57 AM - 12m/min
32	5/17/2016 10:49:12 AM	Light	5504.426	20.93259	20.50514	0.427454	0.04750507	4524.566	0.03715303	0.4021436	0.3649906	0.03709514	0.8219869	0.6430823	0.5004233
33	5/17/2016 10:49:42 AM	Light	5344.21	20.93259	20.51721	0.4153843	0.04858282	4415.069	0.03715303	0.3933069	0.3561538	0.03798552	0.8261407	0.6250261	0.500407
34	5/17/2016 10:50:12 AM	Light	5236.175	20.93259	20.52547	0.4071274	0.04963878	4334.274	0.03715303	0.3867862	0.3496331	0.03885959	0.8277557	0.6126432	0.5004	5/17/2016 10:50:00 AM - 14m/min
35	5/17/2016 10:50:42 AM	Light	5174.713	20.93259	20.53067	0.4019222	0.05068235	4258.277	0.03715303	0.3806559	0.3435028	0.03971835	0.8229012	0.604703	0.500407
36	5/17/2016 10:51:12 AM	Light	5075.24	20.93259	20.53811	0.3944817	0.05170585	4193.945	0.03715303	0.3754561	0.3383031	0.04056413	0.8263539	0.5936013	0.500407
37	5/17/2016 10:51:42 AM	Light	5167.979	20.93259	20.53181	0.4007854	0.05274806	4215.335	0.03715303	0.3772087	0.3400556	0.04141422	0.8156641	0.602801	0.5003989
38	5/17/2016 10:52:12 AM	Light	5348.102	20.93259	20.51984	0.4127541	0.0538266	4241.042	0.03715303	0.379324	0.342171	0.0422695	0.7929995	0.620197	0.500407
39	5/17/2016 10:52:42 AM	Light	5398.252	20.93259	20.51624	0.4163551	0.05491524	4265.841	0.03715303	0.3813116	0.3441585	0.04312978	0.7902264	0.6255663	0.5004372
40	5/17/2016 10:53:12 AM	Light	5484.71	20.93259	20.50965	0.4229393	0.05602133	4325.89	0.03715303	0.3862021	0.349049	0.04400217	0.788718	0.6353388	0.5003826
41	5/17/2016 10:53:42 AM	Light	5500.358	20.93259	20.50843	0.4241619	0.05713056	4341.217	0.03715303	0.3874103	0.3502572	0.04487765	0.7892608	0.6372403	0.5004233
42	5/17/2016 10:54:12 AM	Light	5511.827	20.93259	20.50751	0.4250774	0.05824212	4352.268	0.03715303	0.3883005	0.3511475	0.04575536	0.7896236	0.6386286	0.5004252
43	5/17/2016 10:54:42 AM	Light	5601.132	20.93259	20.5004	0.432188	0.05937168	4433.646	0.03715303	0.3948986	0.3577455	0.04664947	0.7915624	0.6492998	0.5003826
44	5/17/2016 10:55:12 AM	Light	5562.685	20.93259	20.50289	0.4297047	0.06049348	4435.586	0.03715303	0.3950015	0.3578485	0.04754398	0.7973823	0.6458081	0.5004396
45	5/17/2016 10:55:42 AM	Light	5512.42	20.93259	20.50636	0.4262333	0.06160516	4420.596	0.03715303	0.393781	0.356628	0.04843547	0.8019337	0.6407206	0.5004396	5/17/2016 10:55:39 AM - `16m/min
46	5/17/2016 10:56:12 AM	Light	5515.077	20.93259	20.50618	0.4264145	0.06271736	4418.665	0.03715303	0.3936616	0.3565085	0.04932657	0.8011974	0.6409083	0.5003907
47	5/17/2016 10:56:42 AM	Light	5542.404	20.93259	20.50467	0.4279194	0.06383508	4405.883	0.03715303	0.3926142	0.3554611	0.05021509	0.7949408	0.6430501	0.5004314
48	5/17/2016 10:57:12 AM	Light	5520.234	20.93259	20.5067	0.4258957	0.06494833	4367.769	0.03715303	0.3895674	0.3524144	0.05109592	0.7912288	0.639867	0.5003989
49	5/17/2016 10:57:42 AM	Light	5555.283	20.93259	20.50402	0.4285736	0.06606864	4395.897	0.03715303	0.39181	0.354657	0.05198243	0.7913002	0.6439414	0.5004396
50	5/17/2016 10:58:12 AM	Light	5556.104	20.93259	20.50411	0.4284801	0.06718913	4384.481	0.03715303	0.3909275	0.3537745	0.05286663	0.7891287	0.6436769	0.5003907
51	5/17/2016 10:58:42 AM	Light	5521.887	20.93259	20.50664	0.4259491	0.06830271	4364.145	0.03715303	0.3892824	0.3521294	0.05374673	0.7903358	0.6399115	0.5003907
52	5/17/2016 10:59:12 AM	Light	5497.266	20.93259	20.50818	0.4244137	0.06941132	4367.615	0.03715303	0.3895421	0.352389	0.05462754	0.7945067	0.6377419	0.500407
53	5/17/2016 10:59:42 AM	Light	5555.041	20.93259	20.50393	0.4286671	0.07053158	4401.173	0.03715303	0.3922512	0.3550982	0.05551511	0.7922845	0.6440763	0.5004151
54	5/17/2016 11:00:12 AM	Light	5559.006	20.93259	20.50364	0.4289513	0.07165265	4402.573	0.03715303	0.3923708	0.3552178	0.05640296	0.7919714	0.6444842	0.500407
55	5/17/2016 11:00:42 AM	Light	5593.818	20.93259	20.5009	0.4316959	0.07278074	4434.438	0.03715303	0.3949294	0.3577763	0.05729724	0.792739	0.6486481	0.5004252
