# Supplementary material for: Physical activity prevents acute inflammation in a gout model by downregulation of TLR2 on circulating neutrophils as well as inhibition of serum CXCL1 and is associated with decreased pain and inflammation in gout patients
Source: PLoS One. 2020 Oct 1;15(10):e0237520. doi: 10.1371/journal.pone.0237520 (PMC7529261; doi:10.1371/journal.pone.0237520)
Supplement: S1 Raw data — (ZIP) [file pone.0237520.s006.zip › raw data files/8-24-2016 VO2 max analysis/longer intervals/5-17-2016/M2 5-17-2016.csv]

Interval	Date/Time	Light/Dark	Volume O2	O2 In	O2 Out	Delta O2	Accumulated O2	Volume CO2	CO2 In	CO2 Out	Delta CO2	Accumulated CO2	RER	Heat	Flow	Event Log
1	5/17/2016 11:11:30 AM	Light	4885.628	20.92805	20.5336	0.3944511	0.001030053	3889.512	0.03663762	0.3646936	0.3280559	0.0008200388	0.796113	0.5927929	0.5004054	5/17/2016 11:10:39 AM - 6m/min
2	5/17/2016 11:12:00 AM	Light	5079.711	20.92805	20.5194	0.4086533	0.002101026	3958.027	0.03663762	0.3705161	0.3338785	0.001654523	0.7791835	0.6136613	0.5003978
3	5/17/2016 11:12:30 AM	Light	5077.718	20.92805	20.51966	0.4083881	0.003171578	3950.845	0.03663762	0.3699058	0.3332682	0.002487493	0.778075	0.6132451	0.500407
4	5/17/2016 11:13:00 AM	Light	5062.24	20.92805	20.52185	0.4062042	0.004238867	3883.091	0.03663762	0.3642283	0.3275907	0.003306178	0.7670698	0.6096393	0.5003747
5	5/17/2016 11:13:30 AM	Light	5071.39	20.92805	20.52004	0.4080067	0.005308085	3953.322	0.03663762	0.370112	0.3334744	0.00413967	0.7795343	0.6127114	0.500407
6	5/17/2016 11:14:00 AM	Light	5158.589	20.92805	20.5139	0.4141541	0.006395687	3970.353	0.03663762	0.3715759	0.3349383	0.004976753	0.7696586	0.6216588	0.5003989
7	5/17/2016 11:14:30 AM	Light	5150.055	20.92805	20.51541	0.4126377	0.00748149	3917.713	0.03663762	0.3671224	0.3304848	0.005802737	0.7607129	0.6191943	0.5004396
8	5/17/2016 11:15:00 AM	Light	5097.836	20.92805	20.51862	0.4094276	0.008556284	3933.007	0.03663762	0.368413	0.3317754	0.006631946	0.7715051	0.6146308	0.500407
9	5/17/2016 11:15:30 AM	Light	5049.909	20.92805	20.52264	0.4054089	0.009620973	3886.355	0.03663762	0.3644786	0.327841	0.007451319	0.7695892	0.6085508	0.5004057
10	5/17/2016 11:16:00 AM	Light	5084.558	20.92805	20.51951	0.4085407	0.01069297	3932.535	0.03663762	0.3683795	0.3317419	0.008280429	0.7734271	0.6133345	0.5003915
11	5/17/2016 11:16:30 AM	Light	4999.845	20.92805	20.52511	0.4029369	0.0117471	3936.775	0.03663762	0.3687101	0.3320725	0.009110433	0.7873795	0.6052902	0.5003907	5/17/2016 11:16:17 AM - 8m/min
12	5/17/2016 11:17:00 AM	Light	5286.64	20.92805	20.50177	0.4262791	0.0128617	4174.627	0.03663762	0.3887867	0.3521491	0.009990583	0.7896561	0.6403853	0.5003915
13	5/17/2016 11:17:30 AM	Light	5306.719	20.92805	20.5006	0.4274483	0.01398053	4165.247	0.03663762	0.3879933	0.3513557	0.01086876	0.7849007	0.6420309	0.5004084
14	5/17/2016 11:18:00 AM	Light	5249.826	20.92805	20.50536	0.4226933	0.01508737	4110.019	0.03663762	0.3833462	0.3467086	0.01173528	0.7828867	0.6348182	0.5003915
15	5/17/2016 11:18:30 AM	Light	5232.074	20.92805	20.50683	0.4212227	0.01619047	4095.087	0.03663762	0.3820683	0.3454307	0.01259867	0.782689	0.6326394	0.5004168
16	5/17/2016 11:19:00 AM	Light	5143.62	20.92805	20.51373	0.41432	0.01727491	4038.071	0.03663762	0.37726	0.3406224	0.01345003	0.7850641	0.6223246	0.5004012
17	5/17/2016 11:19:30 AM	Light	5137.12	20.92805	20.51115	0.4169006	0.01835799	4212.352	0.03663762	0.3919007	0.3552631	0.01433813	0.8199832	0.6271296	0.5004
18	5/17/2016 11:20:00 AM	Light	5320.431	20.92805	20.49778	0.4302711	0.01947972	4275.995	0.03663762	0.3972912	0.3606536	0.01523965	0.8036934	0.6468064	0.5004233
19	5/17/2016 11:20:30 AM	Light	5302.049	20.92805	20.49863	0.4294167	0.02059756	4296.7	0.03663762	0.3990427	0.3624051	0.01614554	0.8103849	0.6456775	0.5003978
20	5/17/2016 11:21:00 AM	Light	5453.014	20.92805	20.48535	0.4426994	0.02174724	4479.973	0.03663762	0.4144813	0.3778436	0.01709007	0.8215591	0.6659611	0.500407
21	5/17/2016 11:21:30 AM	Light	5535.996	20.92805	20.47886	0.4491882	0.02291441	4532.604	0.03663762	0.418943	0.3823054	0.01804569	0.8187515	0.675611	0.5003907	5/17/2016 11:21:18 AM - 10m/min
22	5/17/2016 11:22:00 AM	Light	5692.877	20.92805	20.46593	0.4621162	0.02411466	4673.602	0.03663762	0.4308147	0.394177	0.01903104	0.8209559	0.695148	0.5004233
23	5/17/2016 11:22:30 AM	Light	5773.457	20.92805	20.46021	0.4678402	0.0253319	4691.812	0.03663762	0.4323782	0.3957406	0.02002023	0.8126521	0.703493	0.5004168
24	5/17/2016 11:23:00 AM	Light	5777.552	20.92805	20.45991	0.4681435	0.02655	4692.029	0.03663762	0.4324186	0.395781	0.02100947	0.8121136	0.7038951	0.5003907
25	5/17/2016 11:23:30 AM	Light	5820.361	20.92805	20.45699	0.4710598	0.02777713	4695.902	0.03663762	0.4327402	0.3961025	0.02199952	0.806806	0.7081477	0.5004151
26	5/17/2016 11:24:00 AM	Light	5822.324	20.92805	20.45665	0.4714012	0.02900467	4708.024	0.03663762	0.4337588	0.3971212	0.02299213	0.8086159	0.708715	0.5004151
27	5/17/2016 11:24:30 AM	Light	5833.348	20.92805	20.45615	0.4719028	0.03023453	4694.628	0.03663762	0.4326329	0.3959953	0.02398192	0.8047913	0.7093616	0.5004215
28	5/17/2016 11:25:00 AM	Light	5779.767	20.92805	20.46073	0.4673176	0.0314531	4637.895	0.03663762	0.4278395	0.3912019	0.02495974	0.8024364	0.7024215	0.5004337
29	5/17/2016 11:25:30 AM	Light	5750.938	20.92805	20.4633	0.4647541	0.03266558	4601.715	0.03663762	0.424786	0.3881484	0.02592994	0.8001676	0.6985114	0.5004396
30	5/17/2016 11:26:00 AM	Light	5772.627	20.92805	20.46193	0.4661217	0.03388265	4594.488	0.03663762	0.4242184	0.3875808	0.02689861	0.7959093	0.7003794	0.5003989
31	5/17/2016 11:30:00 AM	Light	6144.302	20.92805	20.43069	0.4973621	0.04397177	4960.093	0.03665965	0.455076	0.4184164	0.03499484	0.8072671	0.747649	0.5004054	5/17/2016 11:26:25 AM - 12m/min
32	5/17/2016 11:30:30 AM	Light	6150.678	20.92805	20.4304	0.4976463	0.04526854	4950.936	0.03665965	0.4543211	0.4176615	0.03603867	0.8049414	0.747979	0.5003915
33	5/17/2016 11:31:00 AM	Light	6113.764	20.92805	20.43361	0.4944363	0.04655753	4907.969	0.03665965	0.4507065	0.4140469	0.03707343	0.8027737	0.7430769	0.5003826
34	5/17/2016 11:31:30 AM	Light	6101.892	20.92805	20.43437	0.4936848	0.04784401	4912.942	0.03665965	0.451086	0.4144263	0.03810924	0.8051506	0.742086	0.5004233	5/17/2016 11:31:11 AM - 14m/min
35	5/17/2016 11:32:00 AM	Light	6315.138	20.92805	20.41615	0.5118961	0.04917545	5140.986	0.03665965	0.4702891	0.4336294	0.03919313	0.8140736	0.7697764	0.5004529
36	5/17/2016 11:32:30 AM	Light	6362.538	20.92805	20.40961	0.5184364	0.05051688	5332.939	0.03665965	0.4864668	0.4498071	0.0403175	0.8381779	0.7803346	0.5004
37	5/17/2016 11:33:00 AM	Light	6284.21	20.92805	20.41347	0.5145836	0.0518418	5415.32	0.03665965	0.4933355	0.4566758	0.04145923	0.8617344	0.7753422	0.5004135
38	5/17/2016 11:33:30 AM	Light	6269.274	20.92805	20.41424	0.5138111	0.05316358	5426.857	0.03665965	0.4943251	0.4576655	0.04260339	0.8656276	0.7742602	0.5003831
39	5/17/2016 11:34:00 AM	Light	6281.058	20.92805	20.41299	0.5150585	0.05448784	5455.792	0.03665965	0.4967211	0.4600615	0.04375365	0.8686104	0.7762994	0.5004233
40	5/17/2016 11:34:30 AM	Light	6248.613	20.92805	20.4155	0.5125484	0.05580525	5438.421	0.03665965	0.4952202	0.4585605	0.04490025	0.8703406	0.7726264	0.5004559
41	5/17/2016 11:35:00 AM	Light	6231.68	20.92805	20.41638	0.5116692	0.0571191	5448.476	0.03665965	0.4961314	0.4594717	0.04604897	0.874319	0.7713054	0.5003744
42	5/17/2016 11:35:30 AM	Light	6318.683	20.92805	20.41025	0.5178051	0.05845129	5466.697	0.03665965	0.4976818	0.4610221	0.04720153	0.865164	0.7802709	0.5003907
43	5/17/2016 11:36:00 AM	Light	6319.322	20.92805	20.41062	0.5174294	0.05978361	5442.901	0.03665965	0.4956779	0.4590182	0.04834908	0.861311	0.7795908	0.5003989
44	5/17/2016 11:36:30 AM	Light	6285.249	20.92805	20.41308	0.5149689	0.06110875	5433.24	0.03665965	0.4948456	0.4581859	0.04949459	0.8644432	0.776001	0.500407
45	5/17/2016 11:37:00 AM	Light	6291.012	20.92805	20.41309	0.5149632	0.06243511	5409.497	0.03665965	0.4928697	0.4562101	0.05063509	0.8598771	0.7758172	0.5003915	5/17/2016 11:36:44 AM - 16m/min
46	5/17/2016 11:37:30 AM	Light	6225.942	20.92805	20.41843	0.5096226	0.06374774	5355.357	0.03665965	0.4882636	0.451604	0.05176418	0.8601682	0.7678491	0.5004314
47	5/17/2016 11:38:00 AM	Light	6206.56	20.92805	20.42114	0.5069141	0.06505629	5271.19	0.03665965	0.4812289	0.4445692	0.05287552	0.8492934	0.7633549	0.5003907
48	5/17/2016 11:38:30 AM	Light	6176.978	20.92805	20.42476	0.5032902	0.0663586	5178.292	0.03665965	0.473386	0.4367263	0.05396728	0.8383213	0.7576041	0.5004293
49	5/17/2016 11:39:00 AM	Light	6196.02	20.92805	20.42438	0.5036716	0.06766493	5123.961	0.03665965	0.4688665	0.4322069	0.05504758	0.8269763	0.7577485	0.5003907
50	5/17/2016 11:39:30 AM	Light	6200.794	20.92805	20.42505	0.5029964	0.06897227	5067.336	0.03665965	0.4640983	0.4274386	0.05611594	0.8172077	0.7564443	0.5004099
51	5/17/2016 11:40:00 AM	Light	6219.843	20.92805	20.42372	0.5043335	0.07028361	5070.936	0.03665965	0.4644048	0.4277451	0.05718507	0.8152836	0.7583952	0.5004135
52	5/17/2016 11:40:30 AM	Light	6214.463	20.92805	20.42485	0.5031967	0.07159384	5024.138	0.03665965	0.4604999	0.4238402	0.05824433	0.8084588	0.7564173	0.5003826
53	5/17/2016 11:41:00 AM	Light	6215.165	20.92805	20.42504	0.5030098	0.0729042	5010.532	0.03665965	0.4593577	0.4226981	0.05930071	0.8061784	0.7560608	0.5003826
54	5/17/2016 11:41:30 AM	Light	6128.431	20.92805	20.43107	0.4969826	0.07419627	4999.031	0.03665965	0.4583516	0.421692	0.06035468	0.8157114	0.7473309	0.5003907
55	5/17/2016 11:42:00 AM	Light	6077.068	20.92805	20.43484	0.4932117	0.07547753	4981.256	0.03665965	0.4568258	0.4201662	0.06140489	0.8196808	0.7418194	0.500407
56	5/17/2016 11:42:30 AM	Light	6000.729	20.92805	20.44065	0.4874001	0.07674268	4940.78	0.03665965	0.453404	0.4167444	0.06244657	0.8233634	0.7331895	0.5004	5/17/2016 11:42:25 AM - 18m/min
57	5/17/2016 11:43:00 AM	Light	5988.094	20.92805	20.4421	0.4859486	0.07800516	4908.068	0.03665965	0.4506199	0.4139602	0.06348135	0.8196378	0.7309504	0.5004396
58	5/17/2016 11:43:30 AM	Light	5984.393	20.92805	20.44276	0.4852943	0.07926688	4884.511	0.03665965	0.4486407	0.411981	0.06451117	0.8162082	0.7298588	0.5004396
59	5/17/2016 11:44:00 AM	Light	6000.907	20.92805	20.44163	0.4864197	0.08053207	4886.038	0.03665965	0.4487685	0.4121088	0.0655413	0.8142166	0.7315003	0.5004477
60	5/17/2016 11:44:30 AM	Light	5991.026	20.92805	20.44276	0.4852924	0.08179517	4857.573	0.03665965	0.4463964	0.4097367	0.06656545	0.8108082	0.7296595	0.5004215	5/17/2016 11:44:07 AM - stop exp
