# Supplementary material for: Physical activity prevents acute inflammation in a gout model by downregulation of TLR2 on circulating neutrophils as well as inhibition of serum CXCL1 and is associated with decreased pain and inflammation in gout patients
Source: PLoS One. 2020 Oct 1;15(10):e0237520. doi: 10.1371/journal.pone.0237520 (PMC7529261; doi:10.1371/journal.pone.0237520)
Supplement: S1 Raw data — (ZIP) [file pone.0237520.s006.zip › raw data files/8-24-2016 VO2 max analysis/longer intervals/5-17-2016/VO2 Exercise 051616 2016-05-17 M3.0101.CSV]

Oxymax CSV File
CSV Generation Date	5/17/2016 12:29:00 PM
Experiment Started	5/17/2016 11:47:21 AM
Data Filename	C:\Users\lab\Desktop\Stanford\N Young Treadmill VO2 Exercise 051616 2016-05-17 M3.CDTA
Group/Cage	0101
O2 Calibration Date	5/14/2016 9:56:16 AM
CO2 Calibration Date	5/14/2016 9:51:10 AM
Subject ID	M3E1
Subject Mass (G)	25.6
Reference Settle Time (s)	90
Reference Measure Time (s)	30
Cage Settle Time (s)	90
Cage Measure Time (s)	30
Reference Method	EVRYNN=30
Heat Calculation Method	STD
:DATA
===============	===============	===============	===============	===============	===============	===============	===============	===============	===============	===============	===============	===============	===============	===============	===============
INTERVAL	CHAN	DATE/TIME	VO2	O2IN	O2OUT	DO2	ACCO2	VCO2	CO2IN	CO2OUT	DCO2	ACCCO2	RER	HEAT	FLOW
#			ml/kg/hr	%	%		L	ml/kg/hr	%	%		L		kcal/hr	LPM
===============	===============	===============	===============	===============	===============	===============	===============	===============	===============	===============	===============	===============	===============	===============	===============
1	0101	5/17/2016 11:51:24 AM	4288	20.94	20.59	0.35	0.0	3347	0.038	0.324	0.286	0.0	0.781	0.5	0.50
2	0101	5/17/2016 11:51:54 AM	4540	20.94	20.57	0.37	0.0	3473	0.038	0.335	0.296	0.0	0.765	0.6	0.50
3	0101	5/17/2016 11:52:24 AM	4708	20.94	20.55	0.38	0.0	3592	0.038	0.345	0.307	0.0	0.763	0.6	0.50
4	0101	5/17/2016 11:52:54 AM	4831	20.94	20.54	0.39	0.0	3661	0.038	0.351	0.312	0.0	0.758	0.6	0.50
5	0101	5/17/2016 11:53:24 AM	4908	20.94	20.54	0.40	0.0	3689	0.038	0.353	0.315	0.0	0.752	0.6	0.50
6	0101	5/17/2016 11:53:54 AM	4883	20.94	20.54	0.40	0.0	3690	0.038	0.353	0.315	0.0	0.756	0.6	0.50
7	0101	5/17/2016 11:54:24 AM	5028	20.94	20.53	0.41	0.0	3763	0.038	0.359	0.321	0.0	0.748	0.6	0.50
8	0101	5/17/2016 11:54:54 AM	5020	20.94	20.53	0.41	0.0	3743	0.038	0.358	0.319	0.0	0.746	0.6	0.50
9	0101	5/17/2016 11:55:24 AM	5041	20.94	20.53	0.41	0.0	3783	0.038	0.361	0.323	0.0	0.750	0.6	0.50
10	0101	5/17/2016 11:55:54 AM	5064	20.94	20.53	0.41	0.0	3811	0.038	0.364	0.325	0.0	0.752	0.6	0.50
11	EVENT	5/17/2016 11:56:24 AM	5068	20.94	20.52	0.41	0.0	3828	0.038	0.365	0.327	0.0	0.755	0.6	0.50
12	0101	5/17/2016 11:56:54 AM	5265	20.94	20.51	0.43	0.0	4039	0.038	0.383	0.345	0.0	0.767	0.6	0.50
13	0101	5/17/2016 11:57:24 AM	5465	20.94	20.49	0.44	0.0	4096	0.038	0.388	0.350	0.0	0.750	0.7	0.50
14	0101	5/17/2016 11:57:54 AM	5422	20.94	20.50	0.44	0.0	4040	0.038	0.383	0.345	0.0	0.745	0.7	0.50
15	0101	5/17/2016 11:58:24 AM	5325	20.94	20.50	0.43	0.0	4027	0.038	0.382	0.344	0.0	0.756	0.6	0.50
16	0101	5/17/2016 11:58:54 AM	5360	20.94	20.50	0.43	0.0	4067	0.038	0.385	0.347	0.0	0.759	0.7	0.50
17	0101	5/17/2016 11:59:24 AM	5663	20.94	20.48	0.46	0.0	4078	0.038	0.386	0.348	0.0	0.720	0.7	0.50
18	0101	5/17/2016 11:59:54 AM	6866	20.94	20.40	0.54	0.0	4059	0.038	0.385	0.347	0.0	0.591	0.8	0.50
19	0101	5/17/2016 12:00:24 PM	6897	20.94	20.40	0.54	0.0	4091	0.038	0.388	0.350	0.0	0.593	0.8	0.50
20	0101	5/17/2016 12:00:54 PM	6972	20.94	20.39	0.55	0.0	4133	0.038	0.392	0.353	0.0	0.593	0.8	0.50
21	EVENT	5/17/2016 12:01:24 PM	7589	20.94	20.35	0.59	0.0	4172	0.038	0.395	0.357	0.0	0.550	0.9	0.50
22	0101	5/17/2016 12:01:54 PM	8004	20.94	20.32	0.61	0.0	4026	0.038	0.383	0.345	0.0	0.503	0.9	0.50
23	0101	5/17/2016 12:02:24 PM	7347	20.94	20.37	0.56	0.0	3572	0.038	0.344	0.306	0.0	0.486	0.8	0.50
24	EVENT	5/17/2016 12:02:54 PM	7213	20.94	20.37	0.57	0.0	4419	0.038	0.416	0.378	0.0	0.613	0.8	0.50
25	0101	5/17/2016 12:03:24 PM	7910	20.94	20.32	0.62	0.0	4501	0.038	0.423	0.385	0.0	0.569	0.9	0.50
26	0101	5/17/2016 12:03:54 PM	8039	20.94	20.31	0.63	0.0	4575	0.038	0.430	0.391	0.0	0.569	0.9	0.50
27	0101	5/17/2016 12:04:24 PM	8122	20.94	20.30	0.63	0.0	4689	0.038	0.439	0.401	0.0	0.577	0.9	0.50
28	0101	5/17/2016 12:04:54 PM	8159	20.94	20.30	0.64	0.0	4733	0.038	0.443	0.405	0.0	0.580	0.9	0.50
29	0101	5/17/2016 12:05:24 PM	8189	20.94	20.30	0.64	0.0	4758	0.038	0.445	0.407	0.0	0.581	0.9	0.50
30	0101	5/17/2016 12:05:54 PM	8207	20.94	20.29	0.64	0.0	4763	0.038	0.446	0.407	0.0	0.580	1.0	0.50
31	EVENT	5/17/2016 12:09:54 PM	6040	20.79	20.30	0.49	0.1	4670	0.038	0.437	0.399	0.0	0.773	0.7	0.50
32	0101	5/17/2016 12:10:24 PM	6083	20.79	20.29	0.49	0.1	4706	0.038	0.440	0.402	0.0	0.774	0.7	0.50
33	0101	5/17/2016 12:10:54 PM	6137	20.79	20.29	0.50	0.1	4755	0.038	0.444	0.406	0.0	0.775	0.7	0.50
34	0101	5/17/2016 12:11:24 PM	6202	20.79	20.28	0.50	0.1	4768	0.038	0.445	0.407	0.0	0.769	0.8	0.50
35	0101	5/17/2016 12:11:54 PM	6217	20.79	20.28	0.51	0.1	4773	0.038	0.446	0.408	0.0	0.768	0.8	0.50
36	0101	5/17/2016 12:12:24 PM	6205	20.79	20.28	0.50	0.1	4740	0.038	0.443	0.405	0.0	0.764	0.8	0.50
37	0101	5/17/2016 12:12:54 PM	6128	20.79	20.29	0.50	0.1	4696	0.038	0.439	0.401	0.0	0.766	0.7	0.50
38	0101	5/17/2016 12:13:24 PM	6116	20.79	20.29	0.50	0.1	4691	0.038	0.439	0.401	0.0	0.767	0.7	0.50
39	0101	5/17/2016 12:13:54 PM	6146	20.79	20.29	0.50	0.1	4713	0.038	0.441	0.402	0.0	0.767	0.7	0.50
40	0101	5/17/2016 12:14:24 PM	6092	20.79	20.29	0.49	0.1	4662	0.038	0.436	0.398	0.0	0.765	0.7	0.50
41	0101	5/17/2016 12:14:54 PM	6043	20.79	20.30	0.49	0.1	4672	0.038	0.437	0.399	0.0	0.773	0.7	0.50
42	0101	5/17/2016 12:15:24 PM	6068	20.79	20.30	0.49	0.1	4666	0.038	0.437	0.398	0.0	0.769	0.7	0.50
43	EVENT	5/17/2016 12:15:54 PM	6050	20.79	20.30	0.49	0.1	4705	0.038	0.440	0.402	0.0	0.778	0.7	0.50
44	0101	5/17/2016 12:16:24 PM	6178	20.79	20.28	0.50	0.1	4897	0.038	0.456	0.418	0.0	0.793	0.8	0.50
45	0101	5/17/2016 12:16:54 PM	6389	20.79	20.27	0.52	0.1	4993	0.038	0.465	0.426	0.0	0.781	0.8	0.50
46	0101	5/17/2016 12:17:24 PM	6430	20.79	20.26	0.52	0.1	5075	0.038	0.472	0.433	0.0	0.789	0.8	0.50
47	0101	5/17/2016 12:17:54 PM	6538	20.79	20.25	0.53	0.1	5214	0.038	0.483	0.445	0.1	0.797	0.8	0.50
48	0101	5/17/2016 12:18:24 PM	6621	20.79	20.25	0.54	0.1	5305	0.038	0.491	0.453	0.1	0.801	0.8	0.50
49	0101	5/17/2016 12:18:54 PM	6694	20.79	20.24	0.55	0.1	5379	0.038	0.498	0.459	0.1	0.804	0.8	0.50
50	0101	5/17/2016 12:19:24 PM	6767	20.79	20.23	0.55	0.1	5463	0.038	0.505	0.466	0.1	0.807	0.8	0.50
51	EVENT	5/17/2016 12:19:54 PM	6794	20.79	20.23	0.56	0.1	5516	0.038	0.509	0.471	0.1	0.812	0.8	0.50
52	0101	5/17/2016 12:20:24 PM	6840	20.79	20.23	0.56	0.1	5607	0.038	0.517	0.479	0.1	0.820	0.8	0.50
53	0101	5/17/2016 12:20:54 PM	6817	20.79	20.23	0.56	0.1	5581	0.038	0.515	0.476	0.1	0.819	0.8	0.50
54	0101	5/17/2016 12:21:24 PM	6738	20.79	20.23	0.55	0.1	5577	0.038	0.514	0.476	0.1	0.828	0.8	0.50
55	0101	5/17/2016 12:21:54 PM	6683	20.79	20.24	0.55	0.1	5480	0.038	0.506	0.468	0.1	0.820	0.8	0.50
56	0101	5/17/2016 12:22:24 PM	6595	20.79	20.25	0.54	0.1	5418	0.038	0.501	0.462	0.1	0.822	0.8	0.50
57	0101	5/17/2016 12:22:54 PM	6563	20.79	20.25	0.54	0.1	5346	0.038	0.495	0.456	0.1	0.815	0.8	0.50
58	0101	5/17/2016 12:23:24 PM	6503	20.79	20.25	0.53	0.1	5296	0.038	0.490	0.452	0.1	0.814	0.8	0.50
59	0101	5/17/2016 12:23:54 PM	6507	20.79	20.26	0.53	0.1	5265	0.038	0.488	0.449	0.1	0.809	0.8	0.50
60	0101	5/17/2016 12:24:24 PM	6483	20.79	20.26	0.53	0.1	5209	0.038	0.483	0.445	0.1	0.804	0.8	0.50
61	EVENT	5/17/2016 12:28:24 PM	168	20.78	20.77	0.01	0.1	18	0.039	0.041	0.002	0.1	0.107	0.0	0.50
62	0101	5/17/2016 12:28:54 PM	152	20.78	20.77	0.01	0.1	43	0.039	0.043	0.004	0.1	0.285	0.0	0.50
:EVENTS
===============	===============	===============	===============
INTERVAL		DATE/TIME	DESC.
===============	===============	===============	===============
11		5/17/2016 11:56:06 AM	8 m/min
21		5/17/2016 12:01:18 PM	10 m/min
24		5/17/2016 12:02:28 PM	turned off treadmill	start recounting at 24th interval
31		5/17/2016 12:09:20 PM	12 m/min
43		5/17/2016 12:15:32 PM	14 m/min
51		5/17/2016 12:19:48 PM	16 m/min
61		5/17/2016 12:24:49 PM	stop exp
