# Supplementary material for: Physical activity prevents acute inflammation in a gout model by downregulation of TLR2 on circulating neutrophils as well as inhibition of serum CXCL1 and is associated with decreased pain and inflammation in gout patients
Source: PLoS One. 2020 Oct 1;15(10):e0237520. doi: 10.1371/journal.pone.0237520 (PMC7529261; doi:10.1371/journal.pone.0237520)
Supplement: S1 Raw data — (ZIP) [file pone.0237520.s006.zip › raw data files/8-24-2016 VO2 max analysis/longer intervals/5-17-2016/VO2 Exercise 051616 2016-05-17 M4.0101.CSV]

Oxymax CSV File
CSV Generation Date	5/17/2016 1:32:15 PM
Experiment Started	5/17/2016 12:45:55 PM
Data Filename	C:\Users\lab\Desktop\Stanford\Young\N Young Treadmill VO2 Exercise 051616 2016-05-17 M4.CDTA
Group/Cage	0101
O2 Calibration Date	5/14/2016 9:56:16 AM
CO2 Calibration Date	5/14/2016 9:51:10 AM
Subject ID	M4E1
Subject Mass (G)	25.1
Reference Settle Time (s)	90
Reference Measure Time (s)	30
Cage Settle Time (s)	90
Cage Measure Time (s)	30
Reference Method	EVRYNN=30
Heat Calculation Method	STD
:DATA
===============	===============	===============	===============	===============	===============	===============	===============	===============	===============	===============	===============	===============	===============	===============	===============
INTERVAL	CHAN	DATE/TIME	VO2	O2IN	O2OUT	DO2	ACCO2	VCO2	CO2IN	CO2OUT	DCO2	ACCCO2	RER	HEAT	FLOW
#			ml/kg/hr	%	%		L	ml/kg/hr	%	%		L		kcal/hr	LPM
===============	===============	===============	===============	===============	===============	===============	===============	===============	===============	===============	===============	===============	===============	===============	===============
1	0101	5/17/2016 12:49:59 PM	4445	20.79	20.43	0.36	0.0	3585	0.037	0.337	0.300	0.0	0.806	0.5	0.50
2	0101	5/17/2016 12:50:29 PM	4588	20.79	20.42	0.37	0.0	3560	0.037	0.335	0.298	0.0	0.776	0.5	0.50
3	0101	5/17/2016 12:50:59 PM	4620	20.79	20.42	0.37	0.0	3656	0.037	0.343	0.306	0.0	0.791	0.6	0.50
4	0101	5/17/2016 12:51:29 PM	4778	20.79	20.41	0.38	0.0	3733	0.037	0.349	0.312	0.0	0.781	0.6	0.50
5	0101	5/17/2016 12:51:59 PM	4819	20.79	20.40	0.39	0.0	3794	0.037	0.355	0.317	0.0	0.787	0.6	0.50
6	0101	5/17/2016 12:52:29 PM	4895	20.79	20.40	0.39	0.0	3794	0.037	0.355	0.317	0.0	0.775	0.6	0.50
7	0101	5/17/2016 12:52:59 PM	4939	20.79	20.39	0.39	0.0	3872	0.037	0.361	0.324	0.0	0.784	0.6	0.50
8	0101	5/17/2016 12:53:29 PM	4957	20.79	20.39	0.40	0.0	3828	0.037	0.357	0.320	0.0	0.772	0.6	0.50
9	0101	5/17/2016 12:53:59 PM	4988	20.79	20.39	0.40	0.0	3869	0.037	0.361	0.324	0.0	0.776	0.6	0.50
10	0101	5/17/2016 12:54:29 PM	5031	20.79	20.38	0.40	0.0	3961	0.037	0.369	0.331	0.0	0.787	0.6	0.50
11	0101	5/17/2016 12:54:59 PM	5106	20.79	20.38	0.41	0.0	3972	0.037	0.370	0.332	0.0	0.778	0.6	0.50
12	0101	5/17/2016 12:55:29 PM	5124	20.79	20.38	0.41	0.0	3966	0.037	0.369	0.332	0.0	0.774	0.6	0.50
13	EVENT	5/17/2016 12:55:59 PM	5165	20.79	20.38	0.41	0.0	3977	0.037	0.370	0.333	0.0	0.770	0.6	0.50
14	0101	5/17/2016 12:56:29 PM	5128	20.79	20.38	0.41	0.0	3898	0.037	0.363	0.326	0.0	0.760	0.6	0.50
15	0101	5/17/2016 12:56:59 PM	5155	20.79	20.37	0.41	0.0	4150	0.037	0.384	0.347	0.0	0.805	0.6	0.50
16	0101	5/17/2016 12:57:29 PM	5390	20.79	20.36	0.43	0.0	4156	0.037	0.385	0.348	0.0	0.771	0.6	0.50
17	0101	5/17/2016 12:57:59 PM	5473	20.79	20.35	0.44	0.0	4294	0.037	0.396	0.359	0.0	0.785	0.7	0.50
18	0101	5/17/2016 12:58:29 PM	5573	20.79	20.34	0.44	0.0	4282	0.037	0.396	0.358	0.0	0.768	0.7	0.50
19	0101	5/17/2016 12:58:59 PM	5552	20.79	20.34	0.44	0.0	4373	0.037	0.403	0.366	0.0	0.788	0.7	0.50
20	0101	5/17/2016 12:59:29 PM	5560	20.79	20.34	0.44	0.0	4339	0.037	0.400	0.363	0.0	0.780	0.7	0.50
21	0101	5/17/2016 12:59:59 PM	5541	20.79	20.34	0.44	0.0	4366	0.037	0.403	0.365	0.0	0.788	0.7	0.50
22	0101	5/17/2016 1:00:29 PM	5521	20.79	20.35	0.44	0.0	4340	0.037	0.400	0.363	0.0	0.786	0.7	0.50
23	EVENT	5/17/2016 1:00:59 PM	5548	20.79	20.34	0.44	0.0	4392	0.037	0.405	0.368	0.0	0.792	0.7	0.50
24	0101	5/17/2016 1:01:29 PM	5645	20.79	20.33	0.45	0.0	4500	0.037	0.414	0.377	0.0	0.797	0.7	0.50
25	0101	5/17/2016 1:01:59 PM	5771	20.79	20.32	0.46	0.0	4594	0.037	0.422	0.384	0.0	0.796	0.7	0.50
26	0101	5/17/2016 1:02:29 PM	5872	20.79	20.32	0.47	0.0	4619	0.037	0.424	0.387	0.0	0.787	0.7	0.50
27	0101	5/17/2016 1:02:59 PM	5899	20.79	20.31	0.47	0.0	4723	0.037	0.432	0.395	0.0	0.801	0.7	0.50
28	0101	5/17/2016 1:03:29 PM	5995	20.79	20.31	0.48	0.0	4748	0.037	0.435	0.397	0.0	0.792	0.7	0.50
29	0101	5/17/2016 1:03:59 PM	5973	20.79	20.31	0.48	0.0	4745	0.037	0.434	0.397	0.0	0.794	0.7	0.50
30	0101	5/17/2016 1:04:29 PM	5971	20.79	20.31	0.48	0.0	4790	0.037	0.438	0.401	0.0	0.802	0.7	0.50
31	EVENT	5/17/2016 1:08:29 PM	6008	20.79	20.30	0.49	0.0	5104	0.038	0.465	0.427	0.0	0.849	0.7	0.50
32	0101	5/17/2016 1:08:59 PM	6096	20.79	20.29	0.50	0.0	5240	0.038	0.476	0.438	0.0	0.860	0.7	0.50
33	0101	5/17/2016 1:09:29 PM	6080	20.79	20.30	0.49	0.0	5147	0.038	0.469	0.431	0.0	0.847	0.7	0.50
34	0101	5/17/2016 1:09:59 PM	6004	20.79	20.30	0.49	0.0	5097	0.038	0.464	0.426	0.0	0.849	0.7	0.50
35	0101	5/17/2016 1:10:29 PM	5997	20.79	20.30	0.49	0.0	5109	0.038	0.465	0.427	0.0	0.852	0.7	0.50
36	0101	5/17/2016 1:10:59 PM	5988	20.79	20.30	0.48	0.0	5047	0.038	0.460	0.422	0.0	0.843	0.7	0.50
37	0101	5/17/2016 1:11:29 PM	5998	20.79	20.30	0.49	0.1	5102	0.038	0.465	0.427	0.0	0.851	0.7	0.50
38	EVENT	5/17/2016 1:11:59 PM	6093	20.79	20.29	0.49	0.1	5113	0.038	0.466	0.428	0.0	0.839	0.7	0.50
39	0101	5/17/2016 1:12:29 PM	6105	20.79	20.29	0.49	0.1	5167	0.038	0.470	0.432	0.0	0.846	0.7	0.50
40	0101	5/17/2016 1:12:59 PM	6216	20.79	20.28	0.50	0.1	5285	0.038	0.480	0.442	0.0	0.850	0.8	0.50
41	0101	5/17/2016 1:13:29 PM	6386	20.79	20.27	0.52	0.1	5410	0.038	0.491	0.453	0.0	0.847	0.8	0.50
42	0101	5/17/2016 1:13:59 PM	6420	20.79	20.27	0.52	0.1	5479	0.038	0.496	0.458	0.0	0.853	0.8	0.50
43	0101	5/17/2016 1:14:29 PM	6435	20.79	20.27	0.52	0.1	5505	0.038	0.499	0.461	0.0	0.856	0.8	0.50
44	0101	5/17/2016 1:14:59 PM	6446	20.79	20.26	0.53	0.1	5644	0.038	0.510	0.472	0.0	0.876	0.8	0.50
45	0101	5/17/2016 1:15:29 PM	6662	20.79	20.24	0.54	0.1	5817	0.038	0.525	0.487	0.0	0.873	0.8	0.50
46	0101	5/17/2016 1:15:59 PM	6720	20.79	20.24	0.55	0.1	5873	0.038	0.529	0.491	0.1	0.874	0.8	0.50
47	0101	5/17/2016 1:16:29 PM	6743	20.79	20.24	0.55	0.1	5857	0.038	0.528	0.490	0.1	0.869	0.8	0.50
48	0101	5/17/2016 1:16:59 PM	6625	20.79	20.25	0.54	0.1	5793	0.038	0.523	0.485	0.1	0.874	0.8	0.50
49	EVENT	5/17/2016 1:17:29 PM	6727	20.79	20.24	0.55	0.1	5819	0.038	0.525	0.487	0.1	0.865	0.8	0.50
50	0101	5/17/2016 1:17:59 PM	6729	20.79	20.24	0.55	0.1	5806	0.038	0.524	0.486	0.1	0.863	0.8	0.50
51	0101	5/17/2016 1:18:29 PM	6770	20.79	20.24	0.55	0.1	5889	0.038	0.531	0.493	0.1	0.870	0.8	0.50
52	0101	5/17/2016 1:18:59 PM	6906	20.79	20.23	0.56	0.1	6002	0.038	0.540	0.502	0.1	0.869	0.8	0.50
53	0101	5/17/2016 1:19:29 PM	6946	20.79	20.22	0.57	0.1	6060	0.038	0.545	0.507	0.1	0.873	0.9	0.50
54	0101	5/17/2016 1:19:59 PM	6978	20.79	20.22	0.57	0.1	6096	0.038	0.548	0.510	0.1	0.874	0.9	0.50
55	0101	5/17/2016 1:20:29 PM	6972	20.79	20.22	0.57	0.1	6035	0.038	0.543	0.505	0.1	0.866	0.9	0.50
56	0101	5/17/2016 1:20:59 PM	6959	20.79	20.22	0.57	0.1	6062	0.038	0.545	0.507	0.1	0.871	0.9	0.50
57	0101	5/17/2016 1:21:29 PM	7066	20.79	20.21	0.58	0.1	6190	0.038	0.556	0.518	0.1	0.876	0.9	0.50
58	0101	5/17/2016 1:21:59 PM	7182	20.79	20.20	0.58	0.1	6239	0.038	0.560	0.522	0.1	0.869	0.9	0.50
59	0101	5/17/2016 1:22:29 PM	7166	20.79	20.20	0.58	0.1	6193	0.038	0.556	0.518	0.1	0.864	0.9	0.50
60	EVENT	5/17/2016 1:22:59 PM	7178	20.79	20.20	0.58	0.1	6246	0.038	0.561	0.523	0.1	0.870	0.9	0.50
61	0101	5/17/2016 1:26:59 PM	7112	20.79	20.21	0.57	0.1	5954	0.038	0.537	0.498	0.1	0.837	0.9	0.50
62	0101	5/17/2016 1:27:29 PM	7099	20.79	20.21	0.57	0.1	5946	0.038	0.536	0.498	0.1	0.838	0.9	0.50
63	0101	5/17/2016 1:27:59 PM	7064	20.79	20.22	0.57	0.1	5872	0.038	0.530	0.491	0.1	0.831	0.9	0.50
64	EVENT	5/17/2016 1:28:29 PM	7008	20.79	20.22	0.57	0.1	5809	0.038	0.524	0.486	0.1	0.829	0.9	0.50
65	0101	5/17/2016 1:28:59 PM	7046	20.79	20.22	0.57	0.1	6002	0.038	0.541	0.502	0.1	0.852	0.9	0.50
66	0101	5/17/2016 1:29:29 PM	7274	20.79	20.20	0.59	0.1	6273	0.038	0.563	0.525	0.1	0.862	0.9	0.50
67	0101	5/17/2016 1:29:59 PM	7460	20.79	20.18	0.61	0.1	6459	0.038	0.579	0.540	0.1	0.866	0.9	0.50
68	0101	5/17/2016 1:30:29 PM	7588	20.79	20.17	0.62	0.1	6594	0.038	0.590	0.552	0.1	0.869	0.9	0.50
69	0101	5/17/2016 1:30:59 PM	7639	20.79	20.17	0.62	0.1	6616	0.038	0.592	0.554	0.1	0.866	0.9	0.50
70	EVENT	5/17/2016 1:31:29 PM	7578	20.79	20.17	0.62	0.1	6571	0.038	0.588	0.550	0.1	0.867	0.9	0.50
71	0101	5/17/2016 1:31:59 PM	7551	20.79	20.18	0.61	0.1	6336	0.038	0.569	0.530	0.1	0.839	0.9	0.50
:EVENTS
===============	===============	===============	===============
INTERVAL		DATE/TIME	DESC.
===============	===============	===============	===============
13		5/17/2016 12:55:52 PM	8 m/min
23		5/17/2016 1:00:53 PM	10 m/min
31		5/17/2016 1:05:16 PM	12 m/min
38		5/17/2016 1:11:41 PM	14 m/min
49		5/17/2016 1:17:06 PM	16 m/min
60		5/17/2016 1:22:36 PM	18 m/min
64		5/17/2016 1:28:11 PM	20 m/min
70		5/17/2016 1:31:01 PM	stop exp--too fast--mouse resting on shocker
