# Supplementary material for: Physical activity prevents acute inflammation in a gout model by downregulation of TLR2 on circulating neutrophils as well as inhibition of serum CXCL1 and is associated with decreased pain and inflammation in gout patients
Source: PLoS One. 2020 Oct 1;15(10):e0237520. doi: 10.1371/journal.pone.0237520 (PMC7529261; doi:10.1371/journal.pone.0237520)
Supplement: S1 Raw data — (ZIP) [file pone.0237520.s006.zip › raw data files/8-24-2016 VO2 max analysis/longer intervals/5-17-2016/VO2 Exercise 051616 2016-05-17 M5E1.0101.CSV]

Oxymax CSV File
CSV Generation Date	5/17/2016 2:15:35 PM
Experiment Started	5/17/2016 1:42:43 PM
Data Filename	C:\Users\lab\Desktop\Stanford\Young\N Young Treadmill VO2 Exercise 051616 2016-05-17 M5E1.CDTA
Group/Cage	0101
O2 Calibration Date	5/14/2016 9:56:16 AM
CO2 Calibration Date	5/14/2016 9:51:10 AM
Subject ID	M5E1
Subject Mass (G)	25.8
Reference Settle Time (s)	90
Reference Measure Time (s)	30
Cage Settle Time (s)	90
Cage Measure Time (s)	30
Reference Method	EVRYNN=30
Heat Calculation Method	STD
:DATA
===============	===============	===============	===============	===============	===============	===============	===============	===============	===============	===============	===============	===============	===============	===============	===============
INTERVAL	CHAN	DATE/TIME	VO2	O2IN	O2OUT	DO2	ACCO2	VCO2	CO2IN	CO2OUT	DCO2	ACCCO2	RER	HEAT	FLOW
#			ml/kg/hr	%	%		L	ml/kg/hr	%	%		L		kcal/hr	LPM
===============	===============	===============	===============	===============	===============	===============	===============	===============	===============	===============	===============	===============	===============	===============	===============
1	EVENT	5/17/2016 1:46:46 PM	3985	20.79	20.46	0.33	0.0	3309	0.037	0.321	0.284	0.0	0.830	0.5	0.50
2	0101	5/17/2016 1:47:16 PM	4301	20.79	20.43	0.36	0.0	3481	0.037	0.336	0.299	0.0	0.809	0.5	0.50
3	0101	5/17/2016 1:47:46 PM	4499	20.79	20.42	0.37	0.0	3588	0.037	0.346	0.309	0.0	0.798	0.6	0.50
4	0101	5/17/2016 1:48:16 PM	4641	20.79	20.41	0.38	0.0	3637	0.037	0.350	0.313	0.0	0.784	0.6	0.50
5	0101	5/17/2016 1:48:46 PM	4695	20.79	20.40	0.39	0.0	3668	0.037	0.352	0.315	0.0	0.781	0.6	0.50
6	0101	5/17/2016 1:49:16 PM	4755	20.79	20.40	0.39	0.0	3721	0.037	0.357	0.320	0.0	0.783	0.6	0.50
7	0101	5/17/2016 1:49:46 PM	4908	20.79	20.39	0.40	0.0	3810	0.037	0.365	0.328	0.0	0.776	0.6	0.50
8	0101	5/17/2016 1:50:16 PM	4989	20.79	20.38	0.41	0.0	3857	0.037	0.369	0.332	0.0	0.773	0.6	0.50
9	0101	5/17/2016 1:50:46 PM	5042	20.79	20.38	0.41	0.0	3837	0.037	0.367	0.330	0.0	0.761	0.6	0.50
10	0101	5/17/2016 1:51:16 PM	5003	20.79	20.38	0.41	0.0	3838	0.037	0.367	0.330	0.0	0.767	0.6	0.50
11	EVENT	5/17/2016 1:51:46 PM	4993	20.79	20.38	0.41	0.0	3813	0.037	0.365	0.328	0.0	0.764	0.6	0.50
12	0101	5/17/2016 1:52:16 PM	5093	20.79	20.37	0.42	0.0	4036	0.037	0.384	0.347	0.0	0.792	0.6	0.50
13	0101	5/17/2016 1:52:46 PM	5348	20.79	20.35	0.44	0.0	4175	0.037	0.396	0.359	0.0	0.781	0.7	0.50
14	0101	5/17/2016 1:53:16 PM	5389	20.79	20.35	0.44	0.0	4252	0.037	0.403	0.366	0.0	0.789	0.7	0.50
15	0101	5/17/2016 1:53:46 PM	5422	20.79	20.34	0.45	0.0	4290	0.037	0.406	0.369	0.0	0.791	0.7	0.50
16	0101	5/17/2016 1:54:16 PM	5500	20.79	20.34	0.45	0.0	4358	0.037	0.412	0.375	0.0	0.792	0.7	0.50
17	0101	5/17/2016 1:54:46 PM	5530	20.79	20.33	0.45	0.0	4355	0.037	0.412	0.375	0.0	0.787	0.7	0.50
18	0101	5/17/2016 1:55:16 PM	5586	20.79	20.33	0.46	0.0	4393	0.037	0.415	0.378	0.0	0.786	0.7	0.50
19	0101	5/17/2016 1:55:46 PM	5655	20.79	20.33	0.46	0.0	4389	0.037	0.415	0.378	0.0	0.776	0.7	0.50
20	0101	5/17/2016 1:56:16 PM	5609	20.79	20.33	0.46	0.0	4391	0.037	0.415	0.378	0.0	0.783	0.7	0.50
21	0101	5/17/2016 1:56:46 PM	5668	20.79	20.32	0.47	0.0	4422	0.037	0.417	0.380	0.0	0.780	0.7	0.50
22	EVENT	5/17/2016 1:57:16 PM	5698	20.79	20.32	0.47	0.0	4430	0.037	0.418	0.381	0.0	0.777	0.7	0.50
23	0101	5/17/2016 1:57:46 PM	5676	20.79	20.32	0.47	0.0	4430	0.037	0.418	0.381	0.0	0.781	0.7	0.50
24	0101	5/17/2016 1:58:16 PM	5846	20.79	20.31	0.48	0.0	4615	0.037	0.434	0.397	0.0	0.789	0.7	0.50
25	0101	5/17/2016 1:58:46 PM	5950	20.79	20.30	0.49	0.0	4721	0.037	0.443	0.406	0.0	0.793	0.7	0.50
26	0101	5/17/2016 1:59:16 PM	6031	20.79	20.29	0.50	0.0	4896	0.037	0.458	0.421	0.0	0.812	0.7	0.50
27	0101	5/17/2016 1:59:46 PM	6085	20.79	20.28	0.50	0.0	5004	0.037	0.467	0.430	0.0	0.822	0.8	0.50
28	0101	5/17/2016 2:00:16 PM	6146	20.79	20.28	0.51	0.0	5099	0.037	0.476	0.439	0.0	0.830	0.8	0.50
29	0101	5/17/2016 2:00:46 PM	6289	20.79	20.27	0.52	0.0	5290	0.037	0.492	0.455	0.0	0.841	0.8	0.50
30	0101	5/17/2016 2:01:16 PM	6448	20.79	20.25	0.54	0.0	5416	0.037	0.503	0.466	0.0	0.840	0.8	0.50
31	EVENT	5/17/2016 2:05:16 PM	6446	20.79	20.25	0.53	0.0	5155	0.038	0.482	0.443	0.0	0.800	0.8	0.50
32	0101	5/17/2016 2:05:46 PM	6486	20.79	20.25	0.53	0.0	5156	0.038	0.482	0.444	0.0	0.795	0.8	0.50
33	0101	5/17/2016 2:06:16 PM	6451	20.79	20.25	0.53	0.0	5132	0.038	0.480	0.442	0.0	0.796	0.8	0.50
34	0101	5/17/2016 2:06:46 PM	6442	20.79	20.26	0.53	0.0	5100	0.038	0.477	0.439	0.0	0.792	0.8	0.50
35	0101	5/17/2016 2:07:16 PM	6377	20.79	20.26	0.53	0.1	5071	0.038	0.475	0.436	0.0	0.795	0.8	0.50
36	0101	5/17/2016 2:07:46 PM	6386	20.79	20.26	0.53	0.1	5024	0.038	0.471	0.432	0.0	0.787	0.8	0.50
37	0101	5/17/2016 2:08:16 PM	6331	20.79	20.27	0.52	0.1	4970	0.038	0.466	0.428	0.0	0.785	0.8	0.50
38	EVENT	5/17/2016 2:08:46 PM	6319	20.79	20.27	0.52	0.1	4965	0.038	0.466	0.427	0.0	0.786	0.8	0.50
39	0101	5/17/2016 2:09:16 PM	6336	20.79	20.26	0.52	0.1	5030	0.038	0.471	0.433	0.0	0.794	0.8	0.50
40	0101	5/17/2016 2:09:46 PM	6447	20.79	20.25	0.53	0.1	5199	0.038	0.486	0.447	0.0	0.806	0.8	0.50
41	0101	5/17/2016 2:10:16 PM	6474	20.79	20.25	0.54	0.1	5347	0.038	0.498	0.460	0.0	0.826	0.8	0.50
42	0101	5/17/2016 2:10:46 PM	6457	20.79	20.25	0.54	0.1	5361	0.038	0.500	0.461	0.0	0.830	0.8	0.50
43	0101	5/17/2016 2:11:16 PM	6317	20.79	20.26	0.53	0.1	5357	0.038	0.499	0.461	0.0	0.848	0.8	0.50
44	0101	5/17/2016 2:11:46 PM	6322	20.79	20.26	0.53	0.1	5499	0.038	0.511	0.473	0.1	0.870	0.8	0.50
45	0101	5/17/2016 2:12:16 PM	6407	20.79	20.25	0.54	0.1	5622	0.038	0.522	0.483	0.1	0.878	0.8	0.50
46	0101	5/17/2016 2:12:46 PM	6457	20.79	20.24	0.54	0.1	5689	0.038	0.528	0.489	0.1	0.881	0.8	0.50
47	0101	5/17/2016 2:13:16 PM	6473	20.79	20.25	0.54	0.1	5588	0.038	0.519	0.481	0.1	0.863	0.8	0.50
48	EVENT	5/17/2016 2:13:46 PM	6177	20.79	20.27	0.52	0.1	5345	0.038	0.498	0.460	0.1	0.865	0.8	0.50
49	0101	5/17/2016 2:14:16 PM	6114	20.79	20.28	0.51	0.1	5268	0.038	0.491	0.453	0.1	0.862	0.8	0.50
50	0101	5/17/2016 2:14:46 PM	5792	20.79	20.31	0.48	0.1	4811	0.038	0.452	0.414	0.1	0.831	0.7	0.50
51	0101	5/17/2016 2:15:16 PM	5560	20.79	20.32	0.47	0.1	4856	0.038	0.456	0.418	0.1	0.873	0.7	0.50
:EVENTS
===============	===============	===============	===============
INTERVAL		DATE/TIME	DESC.
===============	===============	===============	===============
1		5/17/2016 1:42:57 PM	6 m/min
11		5/17/2016 1:51:19 PM	8 m/min
22		5/17/2016 1:56:56 PM	10 m/min
31		5/17/2016 2:02:28 PM	12 m/min
38		5/17/2016 2:08:22 PM	14 m/min
48		5/17/2016 2:13:19 PM	16 m/min
