# Supplementary material for: Physical activity prevents acute inflammation in a gout model by downregulation of TLR2 on circulating neutrophils as well as inhibition of serum CXCL1 and is associated with decreased pain and inflammation in gout patients
Source: PLoS One. 2020 Oct 1;15(10):e0237520. doi: 10.1371/journal.pone.0237520 (PMC7529261; doi:10.1371/journal.pone.0237520)
Supplement: S1 Raw data — (ZIP) [file pone.0237520.s006.zip › raw data files/8-24-2016 VO2 max analysis/longer intervals/5-18-2016/VO2 Exercise 051616 2016-05-17 M1E2 5-18-2016.0101.CSV]

Oxymax CSV File
CSV Generation Date	5/18/2016 11:20:54 AM
Experiment Started	5/18/2016 10:27:48 AM
Data Filename	C:\Users\lab\Desktop\Stanford\Young\N Young Treadmill VO2 Exercise 051616 2016-05-17 M1E2 5-18-2016.CDTA
Group/Cage	0101
O2 Calibration Date	5/14/2016 9:56:16 AM
CO2 Calibration Date	5/14/2016 9:51:10 AM
Subject ID	M1E2 5-18-2016
Subject Mass (G)	27.4
Reference Settle Time (s)	90
Reference Measure Time (s)	30
Cage Settle Time (s)	90
Cage Measure Time (s)	30
Reference Method	EVRYNN=30
Heat Calculation Method	STD
:DATA
===============	===============	===============	===============	===============	===============	===============	===============	===============	===============	===============	===============	===============	===============	===============	===============
INTERVAL	CHAN	DATE/TIME	VO2	O2IN	O2OUT	DO2	ACCO2	VCO2	CO2IN	CO2OUT	DCO2	ACCCO2	RER	HEAT	FLOW
#			ml/kg/hr	%	%		L	ml/kg/hr	%	%		L		kcal/hr	LPM
===============	===============	===============	===============	===============	===============	===============	===============	===============	===============	===============	===============	===============	===============	===============	===============
1	EVENT	5/18/2016 10:31:50 AM	4132	20.79	20.42	0.37	0.0	3486	0.038	0.356	0.318	0.0	0.844	0.5	0.50
2	0101	5/18/2016 10:32:20 AM	4473	20.79	20.40	0.39	0.0	3537	0.038	0.361	0.323	0.0	0.791	0.6	0.50
3	0101	5/18/2016 10:32:50 AM	4748	20.79	20.37	0.42	0.0	3781	0.038	0.383	0.345	0.0	0.796	0.6	0.50
4	0101	5/18/2016 10:33:20 AM	5073	20.79	20.35	0.44	0.0	3925	0.038	0.396	0.359	0.0	0.774	0.7	0.50
5	0101	5/18/2016 10:33:50 AM	5192	20.79	20.34	0.45	0.0	3923	0.038	0.396	0.358	0.0	0.756	0.7	0.50
6	0101	5/18/2016 10:34:20 AM	5338	20.79	20.33	0.46	0.0	4052	0.038	0.408	0.370	0.0	0.759	0.7	0.50
7	0101	5/18/2016 10:34:50 AM	5482	20.79	20.31	0.47	0.0	4103	0.038	0.413	0.375	0.0	0.749	0.7	0.50
8	0101	5/18/2016 10:35:20 AM	5529	20.79	20.31	0.48	0.0	4040	0.038	0.407	0.369	0.0	0.731	0.7	0.50
9	0101	5/18/2016 10:35:50 AM	5530	20.79	20.31	0.48	0.0	4084	0.038	0.411	0.373	0.0	0.738	0.7	0.50
10	0101	5/18/2016 10:36:20 AM	5528	20.79	20.31	0.48	0.0	4187	0.038	0.420	0.383	0.0	0.757	0.7	0.50
11	EVENT	5/18/2016 10:36:50 AM	5800	20.79	20.29	0.50	0.0	4259	0.038	0.427	0.389	0.0	0.734	0.8	0.50
12	0101	5/18/2016 10:37:20 AM	5776	20.79	20.29	0.50	0.0	4215	0.038	0.423	0.385	0.0	0.730	0.7	0.50
13	0101	5/18/2016 10:37:50 AM	5868	20.79	20.28	0.51	0.0	4481	0.038	0.447	0.409	0.0	0.764	0.8	0.50
14	0101	5/18/2016 10:38:20 AM	6125	20.79	20.26	0.53	0.0	4518	0.038	0.451	0.413	0.0	0.738	0.8	0.50
15	0101	5/18/2016 10:38:50 AM	6081	20.79	20.26	0.53	0.0	4479	0.038	0.447	0.409	0.0	0.737	0.8	0.50
16	0101	5/18/2016 10:39:20 AM	6028	20.79	20.27	0.52	0.0	4440	0.038	0.443	0.406	0.0	0.737	0.8	0.50
17	0101	5/18/2016 10:39:50 AM	5967	20.79	20.27	0.52	0.0	4436	0.038	0.443	0.405	0.0	0.743	0.8	0.50
18	0101	5/18/2016 10:40:20 AM	6024	20.79	20.27	0.52	0.0	4500	0.038	0.449	0.411	0.0	0.747	0.8	0.50
19	0101	5/18/2016 10:40:50 AM	6058	20.79	20.27	0.52	0.0	4469	0.038	0.446	0.408	0.0	0.738	0.8	0.50
20	0101	5/18/2016 10:41:20 AM	6034	20.79	20.27	0.52	0.0	4496	0.038	0.449	0.411	0.0	0.745	0.8	0.50
21	0101	5/18/2016 10:41:50 AM	5968	20.79	20.27	0.52	0.0	4422	0.038	0.442	0.404	0.0	0.741	0.8	0.50
22	EVENT	5/18/2016 10:42:20 AM	5917	20.79	20.28	0.51	0.0	4460	0.038	0.445	0.408	0.0	0.754	0.8	0.50
23	0101	5/18/2016 10:42:50 AM	5977	20.79	20.27	0.52	0.0	4566	0.038	0.455	0.417	0.0	0.764	0.8	0.50
24	0101	5/18/2016 10:43:20 AM	6140	20.79	20.26	0.53	0.0	4573	0.038	0.456	0.418	0.0	0.745	0.8	0.50
25	0101	5/18/2016 10:43:50 AM	6127	20.79	20.26	0.53	0.0	4586	0.038	0.457	0.419	0.0	0.749	0.8	0.50
26	0101	5/18/2016 10:44:20 AM	6102	20.79	20.26	0.53	0.0	4558	0.038	0.454	0.417	0.0	0.747	0.8	0.50
27	0101	5/18/2016 10:44:50 AM	6049	20.79	20.27	0.52	0.0	4540	0.038	0.453	0.415	0.0	0.751	0.8	0.50
28	0101	5/18/2016 10:45:20 AM	6060	20.79	20.26	0.52	0.0	4544	0.038	0.453	0.415	0.0	0.750	0.8	0.50
29	0101	5/18/2016 10:45:50 AM	6041	20.79	20.27	0.52	0.0	4498	0.038	0.449	0.411	0.0	0.745	0.8	0.50
30	0101	5/18/2016 10:46:20 AM	6037	20.79	20.27	0.52	0.0	4528	0.038	0.451	0.414	0.0	0.750	0.8	0.50
31	EVENT	5/18/2016 10:50:20 AM	5865	20.78	20.27	0.51	0.0	4413	0.039	0.442	0.403	0.0	0.752	0.8	0.50
32	0101	5/18/2016 10:50:50 AM	5823	20.78	20.28	0.51	0.1	4420	0.039	0.443	0.404	0.0	0.759	0.8	0.50
33	0101	5/18/2016 10:51:20 AM	5827	20.78	20.27	0.51	0.1	4475	0.039	0.448	0.409	0.0	0.768	0.8	0.50
34	0101	5/18/2016 10:51:50 AM	5877	20.78	20.27	0.51	0.1	4511	0.039	0.451	0.412	0.0	0.768	0.8	0.50
35	0101	5/18/2016 10:52:20 AM	5922	20.78	20.27	0.51	0.1	4534	0.039	0.453	0.414	0.0	0.765	0.8	0.50
36	0101	5/18/2016 10:52:50 AM	5930	20.78	20.27	0.52	0.1	4526	0.039	0.453	0.414	0.0	0.763	0.8	0.50
37	0101	5/18/2016 10:53:20 AM	5943	20.78	20.27	0.52	0.1	4537	0.039	0.454	0.415	0.0	0.763	0.8	0.50
38	0101	5/18/2016 10:53:50 AM	5951	20.78	20.27	0.52	0.1	4506	0.039	0.451	0.412	0.0	0.757	0.8	0.50
39	0101	5/18/2016 10:54:20 AM	5935	20.78	20.27	0.51	0.1	4488	0.039	0.449	0.410	0.0	0.756	0.8	0.50
40	EVENT	5/18/2016 10:54:50 AM	5941	20.78	20.27	0.52	0.1	4485	0.039	0.449	0.410	0.0	0.755	0.8	0.50
41	0101	5/18/2016 10:55:20 AM	5927	20.78	20.27	0.51	0.1	4518	0.039	0.452	0.413	0.0	0.762	0.8	0.50
42	0101	5/18/2016 10:55:50 AM	6020	20.78	20.26	0.52	0.1	4661	0.039	0.465	0.426	0.0	0.774	0.8	0.50
43	0101	5/18/2016 10:56:20 AM	5976	20.78	20.26	0.52	0.1	4593	0.039	0.459	0.420	0.0	0.769	0.8	0.50
44	0101	5/18/2016 10:56:50 AM	5885	20.78	20.27	0.51	0.1	4563	0.039	0.456	0.417	0.1	0.775	0.8	0.50
45	0101	5/18/2016 10:57:20 AM	5907	20.78	20.27	0.51	0.1	4593	0.039	0.459	0.420	0.1	0.778	0.8	0.50
46	0101	5/18/2016 10:57:50 AM	5950	20.78	20.26	0.52	0.1	4601	0.039	0.460	0.420	0.1	0.773	0.8	0.50
47	0101	5/18/2016 10:58:20 AM	6003	20.78	20.26	0.52	0.1	4665	0.039	0.465	0.426	0.1	0.777	0.8	0.50
48	0101	5/18/2016 10:58:50 AM	6080	20.78	20.25	0.53	0.1	4682	0.039	0.467	0.428	0.1	0.770	0.8	0.50
49	0101	5/18/2016 10:59:20 AM	6114	20.78	20.25	0.53	0.1	4700	0.039	0.469	0.429	0.1	0.769	0.8	0.50
50	0101	5/18/2016 10:59:50 AM	6159	20.78	20.25	0.54	0.1	4706	0.039	0.469	0.430	0.1	0.764	0.8	0.50
51	EVENT	5/18/2016 11:00:20 AM	6198	20.78	20.24	0.54	0.1	4690	0.039	0.468	0.429	0.1	0.757	0.8	0.50
52	0101	5/18/2016 11:00:50 AM	6206	20.78	20.24	0.54	0.1	4710	0.039	0.470	0.430	0.1	0.759	0.8	0.50
53	0101	5/18/2016 11:01:20 AM	6285	20.78	20.24	0.54	0.1	4725	0.039	0.471	0.432	0.1	0.752	0.8	0.50
54	0101	5/18/2016 11:01:50 AM	6281	20.78	20.24	0.54	0.1	4696	0.039	0.468	0.429	0.1	0.748	0.8	0.50
55	0101	5/18/2016 11:02:20 AM	6281	20.78	20.24	0.54	0.1	4713	0.039	0.470	0.431	0.1	0.750	0.8	0.50
56	0101	5/18/2016 11:02:50 AM	6300	20.78	20.24	0.54	0.1	4658	0.039	0.465	0.426	0.1	0.739	0.8	0.50
57	0101	5/18/2016 11:03:20 AM	6276	20.78	20.24	0.54	0.1	4655	0.039	0.465	0.426	0.1	0.742	0.8	0.50
58	0101	5/18/2016 11:03:50 AM	6318	20.78	20.24	0.55	0.1	4652	0.039	0.464	0.425	0.1	0.736	0.8	0.50
59	0101	5/18/2016 11:04:20 AM	6302	20.78	20.24	0.55	0.1	4682	0.039	0.467	0.428	0.1	0.743	0.8	0.50
60	EVENT	5/18/2016 11:04:50 AM	6325	20.78	20.24	0.55	0.1	4667	0.039	0.466	0.427	0.1	0.738	0.8	0.50
61	0101	5/18/2016 11:08:50 AM	5895	20.76	20.25	0.51	0.1	4595	0.039	0.459	0.420	0.1	0.779	0.8	0.50
62	0101	5/18/2016 11:09:20 AM	5886	20.76	20.25	0.51	0.1	4623	0.039	0.461	0.422	0.1	0.785	0.8	0.50
63	0101	5/18/2016 11:09:50 AM	5930	20.76	20.25	0.52	0.1	4677	0.039	0.466	0.427	0.1	0.789	0.8	0.50
64	EVENT	5/18/2016 11:10:20 AM	5883	20.76	20.25	0.51	0.1	4604	0.039	0.460	0.421	0.1	0.783	0.8	0.50
65	0101	5/18/2016 11:10:50 AM	5769	20.76	20.26	0.50	0.1	4524	0.039	0.452	0.413	0.1	0.784	0.8	0.50
66	0101	5/18/2016 11:11:20 AM	5659	20.76	20.27	0.49	0.1	4475	0.039	0.448	0.409	0.1	0.791	0.7	0.50
67	0101	5/18/2016 11:11:50 AM	5597	20.76	20.27	0.49	0.1	4454	0.039	0.446	0.407	0.1	0.796	0.7	0.50
68	0101	5/18/2016 11:12:20 AM	5559	20.76	20.28	0.49	0.1	4465	0.039	0.447	0.408	0.1	0.803	0.7	0.50
69	0101	5/18/2016 11:12:50 AM	5562	20.76	20.28	0.49	0.1	4509	0.039	0.451	0.412	0.1	0.811	0.7	0.50
70	0101	5/18/2016 11:13:20 AM	5595	20.76	20.27	0.49	0.1	4546	0.039	0.454	0.415	0.1	0.812	0.7	0.50
71	0101	5/18/2016 11:13:50 AM	5593	20.76	20.27	0.49	0.1	4591	0.039	0.458	0.419	0.1	0.821	0.7	0.50
72	0101	5/18/2016 11:14:20 AM	5642	20.76	20.27	0.50	0.1	4653	0.039	0.464	0.425	0.1	0.825	0.7	0.50
73	0101	5/18/2016 11:14:50 AM	5772	20.76	20.26	0.51	0.1	4702	0.039	0.469	0.430	0.1	0.815	0.8	0.50
74	0101	5/18/2016 11:15:20 AM	5852	20.76	20.25	0.51	0.1	4774	0.039	0.475	0.436	0.1	0.816	0.8	0.50
75	0101	5/18/2016 11:15:50 AM	5944	20.76	20.24	0.52	0.1	4844	0.039	0.482	0.443	0.1	0.815	0.8	0.50
76	EVENT	5/18/2016 11:16:20 AM	5987	20.76	20.24	0.53	0.1	4835	0.039	0.481	0.442	0.1	0.808	0.8	0.50
77	0101	5/18/2016 11:16:50 AM	6004	20.76	20.24	0.53	0.1	4827	0.039	0.480	0.441	0.1	0.804	0.8	0.50
78	0101	5/18/2016 11:17:20 AM	6031	20.76	20.24	0.53	0.1	4840	0.039	0.481	0.442	0.1	0.803	0.8	0.50
79	0101	5/18/2016 11:17:50 AM	6065	20.76	20.23	0.53	0.1	4886	0.039	0.485	0.446	0.1	0.806	0.8	0.50
80	EVENT	5/18/2016 11:18:20 AM	6070	20.76	20.23	0.53	0.1	4914	0.039	0.488	0.449	0.1	0.810	0.8	0.50
81	0101	5/18/2016 11:18:50 AM	6068	20.76	20.23	0.53	0.1	4871	0.039	0.484	0.445	0.1	0.803	0.8	0.50
82	0101	5/18/2016 11:19:20 AM	5984	20.76	20.24	0.52	0.1	4800	0.039	0.478	0.439	0.1	0.802	0.8	0.50
83	0101	5/18/2016 11:19:50 AM	5903	20.76	20.25	0.52	0.1	4626	0.039	0.462	0.423	0.1	0.784	0.8	0.50
84	0101	5/18/2016 11:20:20 AM	5764	20.76	20.26	0.50	0.1	4483	0.039	0.449	0.410	0.1	0.778	0.8	0.50
:EVENTS
===============	===============	===============	===============
INTERVAL		DATE/TIME	DESC.
===============	===============	===============	===============
1		5/18/2016 10:27:59 AM	6 m/min
11		5/18/2016 10:36:49 AM	8 m/min
22		5/18/2016 10:42:13 AM	10 m/min
31		5/18/2016 10:48:37 AM	12 m/min
40		5/18/2016 10:54:29 AM	14 m/min
51		5/18/2016 10:59:58 AM	16 m/min
60		5/18/2016 11:04:25 AM	18 m/min
64		5/18/2016 11:09:56 AM	20 m/min
76		5/18/2016 11:15:59 AM	22 m/min
80		5/18/2016 11:18:06 AM	end exp
