# Supplementary material for: Physical activity prevents acute inflammation in a gout model by downregulation of TLR2 on circulating neutrophils as well as inhibition of serum CXCL1 and is associated with decreased pain and inflammation in gout patients
Source: PLoS One. 2020 Oct 1;15(10):e0237520. doi: 10.1371/journal.pone.0237520 (PMC7529261; doi:10.1371/journal.pone.0237520)
Supplement: S1 Raw data — (ZIP) [file pone.0237520.s006.zip › raw data files/8-24-2016 VO2 max analysis/longer intervals/5-18-2016/VO2 Exercise 051616 2016-05-17 M2E2 5-18-2016.0101.CSV]

Oxymax CSV File
CSV Generation Date	5/18/2016 12:06:02 PM
Experiment Started	5/18/2016 11:28:13 AM
Data Filename	C:\Users\lab\Desktop\Stanford\Young\N Young Treadmill VO2 Exercise 051616 2016-05-17 M2E2 5-18-2016.CDTA
Group/Cage	0101
O2 Calibration Date	5/14/2016 9:56:16 AM
CO2 Calibration Date	5/14/2016 9:51:10 AM
Subject ID	M2E2 5-18-2016
Subject Mass (G)	26.5
Reference Settle Time (s)	90
Reference Measure Time (s)	30
Cage Settle Time (s)	90
Cage Measure Time (s)	30
Reference Method	EVRYNN=30
Heat Calculation Method	STD
:DATA
===============	===============	===============	===============	===============	===============	===============	===============	===============	===============	===============	===============	===============	===============	===============	===============
INTERVAL	CHAN	DATE/TIME	VO2	O2IN	O2OUT	DO2	ACCO2	VCO2	CO2IN	CO2OUT	DCO2	ACCCO2	RER	HEAT	FLOW
#			ml/kg/hr	%	%		L	ml/kg/hr	%	%		L		kcal/hr	LPM
===============	===============	===============	===============	===============	===============	===============	===============	===============	===============	===============	===============	===============	===============	===============	===============
1	EVENT	5/18/2016 11:32:16 AM	4382	20.76	20.39	0.37	0.0	3594	0.038	0.356	0.317	0.0	0.820	0.6	0.50
2	0101	5/18/2016 11:32:46 AM	4785	20.76	20.36	0.40	0.0	3675	0.038	0.363	0.325	0.0	0.768	0.6	0.50
3	0101	5/18/2016 11:33:16 AM	4855	20.76	20.35	0.41	0.0	3868	0.038	0.380	0.342	0.0	0.797	0.6	0.50
4	0101	5/18/2016 11:33:46 AM	5222	20.76	20.32	0.44	0.0	4014	0.038	0.393	0.355	0.0	0.769	0.7	0.50
5	0101	5/18/2016 11:34:16 AM	5360	20.76	20.31	0.45	0.0	4118	0.038	0.402	0.364	0.0	0.768	0.7	0.50
6	0101	5/18/2016 11:34:46 AM	5594	20.76	20.29	0.47	0.0	4224	0.038	0.412	0.373	0.0	0.755	0.7	0.50
7	0101	5/18/2016 11:35:16 AM	5617	20.76	20.29	0.47	0.0	4284	0.038	0.417	0.379	0.0	0.763	0.7	0.50
8	0101	5/18/2016 11:35:46 AM	5792	20.76	20.28	0.48	0.0	4212	0.038	0.411	0.372	0.0	0.727	0.7	0.50
9	0101	5/18/2016 11:36:16 AM	5661	20.76	20.29	0.47	0.0	4244	0.038	0.413	0.375	0.0	0.750	0.7	0.50
10	0101	5/18/2016 11:36:46 AM	5774	20.76	20.28	0.48	0.0	4274	0.038	0.416	0.378	0.0	0.740	0.7	0.50
11	EVENT	5/18/2016 11:37:16 AM	5720	20.76	20.29	0.48	0.0	4119	0.038	0.402	0.364	0.0	0.720	0.7	0.50
12	0101	5/18/2016 11:37:46 AM	5544	20.76	20.30	0.47	0.0	4267	0.038	0.415	0.377	0.0	0.770	0.7	0.50
13	0101	5/18/2016 11:38:16 AM	5773	20.76	20.28	0.49	0.0	4472	0.038	0.434	0.395	0.0	0.775	0.7	0.50
14	0101	5/18/2016 11:38:46 AM	5885	20.76	20.27	0.50	0.0	4540	0.038	0.439	0.401	0.0	0.771	0.7	0.50
15	0101	5/18/2016 11:39:16 AM	6044	20.76	20.25	0.51	0.0	4709	0.038	0.454	0.416	0.0	0.779	0.8	0.50
16	0101	5/18/2016 11:39:46 AM	6130	20.76	20.25	0.51	0.0	4642	0.038	0.449	0.410	0.0	0.757	0.8	0.50
17	0101	5/18/2016 11:40:16 AM	6097	20.76	20.25	0.51	0.0	4666	0.038	0.451	0.412	0.0	0.765	0.8	0.50
18	0101	5/18/2016 11:40:46 AM	6182	20.76	20.24	0.52	0.0	4848	0.038	0.467	0.428	0.0	0.784	0.8	0.50
19	0101	5/18/2016 11:41:16 AM	6196	20.76	20.24	0.52	0.0	4841	0.038	0.466	0.428	0.0	0.781	0.8	0.50
20	0101	5/18/2016 11:41:46 AM	6371	20.76	20.23	0.54	0.0	4898	0.038	0.471	0.433	0.0	0.769	0.8	0.50
21	0101	5/18/2016 11:42:16 AM	6224	20.76	20.24	0.52	0.0	4700	0.038	0.454	0.415	0.0	0.755	0.8	0.50
22	EVENT	5/18/2016 11:42:46 AM	5925	20.76	20.26	0.50	0.0	4656	0.038	0.450	0.411	0.0	0.786	0.8	0.50
23	0101	5/18/2016 11:43:16 AM	5917	20.76	20.27	0.50	0.0	4605	0.038	0.445	0.407	0.0	0.778	0.7	0.50
24	0101	5/18/2016 11:43:46 AM	5906	20.76	20.26	0.50	0.0	4666	0.038	0.451	0.412	0.0	0.790	0.7	0.50
25	0101	5/18/2016 11:44:16 AM	5992	20.76	20.26	0.51	0.0	4780	0.038	0.461	0.422	0.0	0.798	0.8	0.50
26	0101	5/18/2016 11:44:46 AM	6101	20.76	20.25	0.52	0.0	4845	0.038	0.466	0.428	0.0	0.794	0.8	0.50
27	0101	5/18/2016 11:45:16 AM	6160	20.76	20.24	0.52	0.0	4849	0.038	0.467	0.429	0.0	0.787	0.8	0.50
28	0101	5/18/2016 11:45:46 AM	6189	20.76	20.24	0.52	0.0	4883	0.038	0.470	0.431	0.0	0.789	0.8	0.50
29	0101	5/18/2016 11:46:16 AM	6238	20.76	20.24	0.53	0.0	4851	0.038	0.467	0.429	0.0	0.778	0.8	0.50
30	0101	5/18/2016 11:46:46 AM	6241	20.76	20.24	0.53	0.0	4838	0.038	0.466	0.428	0.0	0.775	0.8	0.50
31	EVENT	5/18/2016 11:50:46 AM	6140	20.76	20.24	0.52	0.0	4839	0.039	0.467	0.428	0.0	0.788	0.8	0.50
32	0101	5/18/2016 11:51:16 AM	6202	20.76	20.24	0.52	0.1	4872	0.039	0.470	0.431	0.0	0.786	0.8	0.50
33	0101	5/18/2016 11:51:46 AM	6281	20.76	20.23	0.53	0.1	4936	0.039	0.475	0.436	0.0	0.786	0.8	0.50
34	0101	5/18/2016 11:52:16 AM	6305	20.76	20.23	0.53	0.1	4970	0.039	0.478	0.439	0.0	0.788	0.8	0.50
35	0101	5/18/2016 11:52:46 AM	6370	20.76	20.22	0.54	0.1	5074	0.039	0.487	0.448	0.0	0.797	0.8	0.50
36	0101	5/18/2016 11:53:16 AM	6416	20.76	20.22	0.54	0.1	5071	0.039	0.487	0.448	0.0	0.790	0.8	0.50
37	0101	5/18/2016 11:53:46 AM	6427	20.76	20.22	0.54	0.1	5086	0.039	0.488	0.449	0.0	0.791	0.8	0.50
38	0101	5/18/2016 11:54:16 AM	6444	20.76	20.21	0.55	0.1	5222	0.039	0.500	0.461	0.0	0.810	0.8	0.50
39	EVENT	5/18/2016 11:54:46 AM	6544	20.76	20.21	0.55	0.1	5204	0.039	0.499	0.460	0.0	0.795	0.8	0.50
40	0101	5/18/2016 11:55:16 AM	6516	20.76	20.21	0.55	0.1	5241	0.039	0.502	0.463	0.0	0.804	0.8	0.50
41	0101	5/18/2016 11:55:46 AM	6535	20.76	20.20	0.55	0.1	5269	0.039	0.505	0.466	0.0	0.806	0.8	0.50
42	0101	5/18/2016 11:56:16 AM	6539	20.76	20.20	0.55	0.1	5264	0.039	0.504	0.465	0.1	0.805	0.8	0.50
43	0101	5/18/2016 11:56:46 AM	6534	20.76	20.21	0.55	0.1	5238	0.039	0.502	0.463	0.1	0.802	0.8	0.50
44	0101	5/18/2016 11:57:16 AM	6502	20.76	20.21	0.55	0.1	5149	0.039	0.494	0.455	0.1	0.792	0.8	0.50
45	0101	5/18/2016 11:57:46 AM	6411	20.76	20.22	0.54	0.1	5065	0.039	0.487	0.448	0.1	0.790	0.8	0.50
46	0101	5/18/2016 11:58:16 AM	6333	20.76	20.22	0.54	0.1	5001	0.039	0.481	0.442	0.1	0.790	0.8	0.50
47	0101	5/18/2016 11:58:46 AM	6289	20.76	20.23	0.53	0.1	4992	0.039	0.480	0.441	0.1	0.794	0.8	0.50
48	0101	5/18/2016 11:59:16 AM	6280	20.76	20.23	0.53	0.1	5033	0.039	0.484	0.445	0.1	0.801	0.8	0.50
49	0101	5/18/2016 11:59:46 AM	6280	20.76	20.23	0.53	0.1	5073	0.039	0.487	0.448	0.1	0.808	0.8	0.50
50	EVENT	5/18/2016 12:00:16 PM	6338	20.76	20.22	0.54	0.1	5097	0.039	0.489	0.450	0.1	0.804	0.8	0.50
51	0101	5/18/2016 12:00:46 PM	6425	20.76	20.21	0.55	0.1	5212	0.039	0.500	0.461	0.1	0.811	0.8	0.50
52	0101	5/18/2016 12:01:16 PM	6470	20.76	20.21	0.55	0.1	5235	0.039	0.502	0.463	0.1	0.809	0.8	0.50
53	0101	5/18/2016 12:01:46 PM	6499	20.76	20.21	0.55	0.1	5278	0.039	0.505	0.466	0.1	0.812	0.8	0.50
54	0101	5/18/2016 12:02:16 PM	6526	20.76	20.20	0.55	0.1	5323	0.039	0.509	0.470	0.1	0.816	0.8	0.50
55	0101	5/18/2016 12:02:46 PM	6484	20.76	20.21	0.55	0.1	5372	0.039	0.514	0.475	0.1	0.829	0.8	0.50
56	0101	5/18/2016 12:03:16 PM	6473	20.76	20.21	0.55	0.1	5400	0.039	0.516	0.477	0.1	0.834	0.8	0.50
57	0101	5/18/2016 12:03:46 PM	6422	20.76	20.21	0.55	0.1	5336	0.039	0.510	0.471	0.1	0.831	0.8	0.50
58	0101	5/18/2016 12:04:16 PM	6357	20.76	20.21	0.54	0.1	5453	0.039	0.521	0.482	0.1	0.858	0.8	0.50
59	EVENT	5/18/2016 12:04:46 PM	6478	20.76	20.20	0.56	0.1	5626	0.039	0.536	0.497	0.1	0.868	0.8	0.50
60	0101	5/18/2016 12:05:16 PM	6511	20.76	20.20	0.56	0.1	5725	0.039	0.545	0.506	0.1	0.879	0.8	0.50
:EVENTS
===============	===============	===============	===============
INTERVAL		DATE/TIME	DESC.
===============	===============	===============	===============
1		5/18/2016 11:28:27 AM	6m/min
11		5/18/2016 11:36:59 AM	8 m/min
22		5/18/2016 11:42:39 AM	10 m/min
31		5/18/2016 11:47:37 AM	12m/min
39		5/18/2016 11:54:24 AM	14m/min
50		5/18/2016 11:59:51 AM	16m/min
59		5/18/2016 12:04:35 PM	resting on shocker
