# Supplementary material for: Physical activity prevents acute inflammation in a gout model by downregulation of TLR2 on circulating neutrophils as well as inhibition of serum CXCL1 and is associated with decreased pain and inflammation in gout patients
Source: PLoS One. 2020 Oct 1;15(10):e0237520. doi: 10.1371/journal.pone.0237520 (PMC7529261; doi:10.1371/journal.pone.0237520)
Supplement: S1 Raw data — (ZIP) [file pone.0237520.s006.zip › raw data files/8-24-2016 VO2 max analysis/longer intervals/5-18-2016/VO2 Exercise 051616 2016-05-17 M3E1 5-18-2016.0101.CSV]

Oxymax CSV File
CSV Generation Date	5/18/2016 4:09:51 PM
Experiment Started	5/18/2016 3:20:59 PM
Data Filename	C:\Users\lab\Desktop\Stanford\Young\N Young Treadmill VO2 Exercise 051616 2016-05-17 M3E1 5-18-2016.CDTA
Group/Cage	0101
O2 Calibration Date	5/14/2016 9:56:16 AM
CO2 Calibration Date	5/14/2016 9:51:10 AM
Subject ID	M3E1 5-18-2016
Subject Mass (G)	24.5
Reference Settle Time (s)	90
Reference Measure Time (s)	30
Cage Settle Time (s)	90
Cage Measure Time (s)	30
Reference Method	EVRYNN=30
Heat Calculation Method	STD
:DATA
===============	===============	===============	===============	===============	===============	===============	===============	===============	===============	===============	===============	===============	===============	===============	===============
INTERVAL	CHAN	DATE/TIME	VO2	O2IN	O2OUT	DO2	ACCO2	VCO2	CO2IN	CO2OUT	DCO2	ACCCO2	RER	HEAT	FLOW
#			ml/kg/hr	%	%		L	ml/kg/hr	%	%		L		kcal/hr	LPM
===============	===============	===============	===============	===============	===============	===============	===============	===============	===============	===============	===============	===============	===============	===============	===============
1	EVENT	5/18/2016 3:25:03 PM	5695	21.18	20.76	0.42	0.0	3136	0.038	0.294	0.257	0.0	0.551	0.6	0.50
2	0101	5/18/2016 3:25:33 PM	5845	21.18	20.75	0.43	0.0	3215	0.038	0.301	0.263	0.0	0.550	0.6	0.50
3	0101	5/18/2016 3:26:03 PM	5856	21.18	20.75	0.43	0.0	3188	0.038	0.298	0.261	0.0	0.544	0.6	0.50
4	0101	5/18/2016 3:26:33 PM	5872	21.18	20.75	0.43	0.0	3194	0.038	0.299	0.261	0.0	0.544	0.6	0.50
5	0101	5/18/2016 3:27:03 PM	5776	21.18	20.76	0.43	0.0	3128	0.038	0.294	0.256	0.0	0.542	0.6	0.50
6	0101	5/18/2016 3:27:33 PM	5933	21.18	20.74	0.44	0.0	3223	0.038	0.301	0.264	0.0	0.543	0.7	0.50
7	0101	5/18/2016 3:28:03 PM	5752	21.18	20.76	0.42	0.0	3111	0.038	0.292	0.254	0.0	0.541	0.6	0.50
8	0101	5/18/2016 3:28:33 PM	5686	21.18	20.76	0.42	0.0	3066	0.038	0.288	0.251	0.0	0.539	0.6	0.50
9	0101	5/18/2016 3:29:03 PM	5758	21.18	20.76	0.43	0.0	3114	0.038	0.292	0.255	0.0	0.541	0.6	0.50
10	0101	5/18/2016 3:29:33 PM	5676	21.18	20.76	0.42	0.0	3081	0.038	0.290	0.252	0.0	0.543	0.6	0.50
11	0101	5/18/2016 3:30:03 PM	5730	21.18	20.76	0.42	0.0	3121	0.038	0.293	0.255	0.0	0.545	0.6	0.50
12	0101	5/18/2016 3:30:33 PM	5598	21.18	20.77	0.41	0.0	3056	0.038	0.288	0.250	0.0	0.546	0.6	0.50
13	0101	5/18/2016 3:31:03 PM	5676	21.18	20.76	0.42	0.0	3118	0.038	0.293	0.255	0.0	0.549	0.6	0.50
14	0101	5/18/2016 3:31:33 PM	5647	21.18	20.77	0.42	0.0	3063	0.038	0.288	0.251	0.0	0.542	0.6	0.50
15	0101	5/18/2016 3:32:03 PM	5503	21.18	20.78	0.41	0.0	2983	0.038	0.282	0.244	0.0	0.542	0.6	0.50
16	0101	5/18/2016 3:32:33 PM	5594	21.18	20.77	0.41	0.0	3011	0.038	0.284	0.246	0.0	0.538	0.6	0.50
17	EVENT	5/18/2016 3:33:03 PM	5509	21.18	20.78	0.41	0.0	2988	0.038	0.282	0.244	0.0	0.542	0.6	0.50
18	0101	5/18/2016 3:33:33 PM	5785	21.18	20.76	0.43	0.0	3194	0.038	0.299	0.261	0.0	0.552	0.6	0.50
19	0101	5/18/2016 3:34:03 PM	5824	21.18	20.75	0.43	0.0	3230	0.038	0.302	0.264	0.0	0.555	0.6	0.50
20	0101	5/18/2016 3:34:33 PM	5857	21.18	20.75	0.43	0.0	3281	0.038	0.306	0.268	0.0	0.560	0.6	0.50
21	0101	5/18/2016 3:35:03 PM	5855	21.18	20.75	0.43	0.0	3280	0.038	0.306	0.268	0.0	0.560	0.6	0.50
22	0101	5/18/2016 3:35:33 PM	5858	21.18	20.75	0.43	0.0	3297	0.038	0.307	0.270	0.0	0.563	0.6	0.50
23	0101	5/18/2016 3:36:03 PM	5851	21.18	20.75	0.43	0.0	3276	0.038	0.306	0.268	0.0	0.560	0.6	0.50
24	0101	5/18/2016 3:36:33 PM	5806	21.18	20.75	0.43	0.0	3209	0.038	0.300	0.263	0.0	0.553	0.6	0.50
25	0101	5/18/2016 3:37:03 PM	5689	21.18	20.76	0.42	0.0	3111	0.038	0.292	0.254	0.0	0.547	0.6	0.50
26	0101	5/18/2016 3:37:33 PM	5612	21.18	20.77	0.41	0.0	3076	0.038	0.289	0.252	0.0	0.548	0.6	0.50
27	EVENT	5/18/2016 3:38:03 PM	5557	21.18	20.77	0.41	0.0	3007	0.038	0.284	0.246	0.0	0.541	0.6	0.50
28	0101	5/18/2016 3:38:33 PM	5628	21.18	20.77	0.42	0.0	3088	0.038	0.290	0.253	0.0	0.549	0.6	0.50
29	0101	5/18/2016 3:39:03 PM	5634	21.18	20.77	0.42	0.0	3079	0.038	0.289	0.252	0.0	0.546	0.6	0.50
30	0101	5/18/2016 3:39:33 PM	5598	21.18	20.77	0.41	0.0	3038	0.038	0.286	0.248	0.0	0.543	0.6	0.50
31	0101	5/18/2016 3:43:33 PM	6256	21.21	20.74	0.46	0.0	3324	0.036	0.308	0.272	0.0	0.531	0.7	0.50
32	0101	5/18/2016 3:44:03 PM	6154	21.21	20.75	0.45	0.0	3227	0.036	0.300	0.264	0.0	0.524	0.7	0.50
33	0101	5/18/2016 3:44:33 PM	6059	21.21	20.76	0.45	0.0	3156	0.036	0.294	0.258	0.0	0.521	0.7	0.50
34	0101	5/18/2016 3:45:03 PM	6003	21.21	20.76	0.44	0.0	3121	0.036	0.291	0.255	0.0	0.520	0.7	0.50
35	0101	5/18/2016 3:45:33 PM	5920	21.21	20.77	0.43	0.0	2973	0.036	0.279	0.243	0.0	0.502	0.6	0.50
36	0101	5/18/2016 3:46:03 PM	5708	21.21	20.79	0.42	0.1	2842	0.036	0.268	0.233	0.0	0.498	0.6	0.50
37	EVENT	5/18/2016 3:46:33 PM	5689	21.21	20.79	0.42	0.1	2906	0.036	0.273	0.238	0.0	0.511	0.6	0.50
38	0101	5/18/2016 3:47:03 PM	5627	21.21	20.79	0.41	0.1	2738	0.036	0.260	0.224	0.0	0.487	0.6	0.50
39	0101	5/18/2016 3:47:33 PM	5499	21.21	20.80	0.40	0.1	2663	0.036	0.254	0.218	0.0	0.484	0.6	0.50
40	0101	5/18/2016 3:48:03 PM	5488	21.21	20.81	0.40	0.1	2671	0.036	0.254	0.219	0.0	0.487	0.6	0.50
41	0101	5/18/2016 3:48:33 PM	5711	21.21	20.79	0.42	0.1	2945	0.036	0.277	0.241	0.0	0.516	0.6	0.50
42	EVENT	5/18/2016 3:49:03 PM	5881	21.21	20.77	0.43	0.1	3160	0.036	0.294	0.259	0.0	0.537	0.6	0.50
43	0101	5/18/2016 3:49:33 PM	6137	21.21	20.75	0.45	0.1	3432	0.036	0.316	0.281	0.0	0.559	0.7	0.50
44	0101	5/18/2016 3:50:03 PM	6376	21.21	20.73	0.48	0.1	3740	0.036	0.342	0.306	0.0	0.587	0.7	0.50
45	0101	5/18/2016 3:50:33 PM	6416	21.21	20.72	0.48	0.1	3854	0.036	0.351	0.315	0.0	0.601	0.7	0.50
46	0101	5/18/2016 3:51:03 PM	6475	21.21	20.72	0.49	0.1	3927	0.036	0.357	0.321	0.0	0.606	0.7	0.50
47	0101	5/18/2016 3:51:33 PM	6596	21.21	20.71	0.49	0.1	4005	0.036	0.363	0.328	0.0	0.607	0.7	0.50
48	EVENT	5/18/2016 3:52:03 PM	6491	21.21	20.72	0.49	0.1	4000	0.036	0.363	0.327	0.0	0.616	0.7	0.50
49	0101	5/18/2016 3:52:33 PM	6625	21.21	20.71	0.50	0.1	4069	0.036	0.368	0.333	0.0	0.614	0.7	0.50
50	0101	5/18/2016 3:53:03 PM	6619	21.21	20.71	0.50	0.1	4018	0.036	0.364	0.329	0.0	0.607	0.7	0.50
51	0101	5/18/2016 3:53:33 PM	6664	21.21	20.71	0.50	0.1	4058	0.036	0.367	0.332	0.0	0.609	0.7	0.50
52	0101	5/18/2016 3:54:03 PM	6605	21.21	20.71	0.49	0.1	3968	0.036	0.360	0.325	0.0	0.601	0.7	0.50
53	0101	5/18/2016 3:54:33 PM	6460	21.21	20.72	0.48	0.1	3811	0.036	0.347	0.312	0.0	0.590	0.7	0.50
54	0101	5/18/2016 3:55:03 PM	6416	21.21	20.73	0.48	0.1	3697	0.036	0.338	0.302	0.0	0.576	0.7	0.50
55	0101	5/18/2016 3:55:33 PM	6314	21.21	20.74	0.47	0.1	3554	0.036	0.326	0.291	0.0	0.563	0.7	0.50
56	0101	5/18/2016 3:56:03 PM	6319	21.21	20.74	0.47	0.1	3494	0.036	0.321	0.286	0.0	0.553	0.7	0.50
57	0101	5/18/2016 3:56:33 PM	6335	21.21	20.74	0.47	0.1	3455	0.036	0.318	0.283	0.0	0.545	0.7	0.50
58	EVENT	5/18/2016 3:57:03 PM	6313	21.21	20.74	0.47	0.1	3389	0.036	0.313	0.277	0.0	0.537	0.7	0.50
59	0101	5/18/2016 3:57:33 PM	6346	21.21	20.74	0.47	0.1	3380	0.036	0.312	0.277	0.0	0.533	0.7	0.50
60	0101	5/18/2016 3:58:03 PM	6358	21.21	20.74	0.47	0.1	3390	0.036	0.313	0.277	0.0	0.533	0.7	0.50
61	0101	5/18/2016 4:02:03 PM	6822	21.20	20.70	0.50	0.1	3734	0.036	0.342	0.306	0.1	0.547	0.8	0.50
62	0101	5/18/2016 4:02:33 PM	6760	21.20	20.70	0.50	0.1	3716	0.036	0.340	0.304	0.1	0.550	0.7	0.50
63	0101	5/18/2016 4:03:03 PM	6664	21.20	20.71	0.49	0.1	3665	0.036	0.336	0.300	0.1	0.550	0.7	0.50
64	0101	5/18/2016 4:03:33 PM	6704	21.20	20.71	0.50	0.1	3708	0.036	0.340	0.303	0.1	0.553	0.7	0.50
65	0101	5/18/2016 4:04:03 PM	6522	21.20	20.72	0.48	0.1	3634	0.036	0.333	0.297	0.1	0.557	0.7	0.50
66	0101	5/18/2016 4:04:33 PM	6430	21.20	20.73	0.48	0.1	3513	0.036	0.324	0.287	0.1	0.546	0.7	0.50
67	0101	5/18/2016 4:05:03 PM	6339	21.20	20.74	0.47	0.1	3440	0.036	0.318	0.281	0.1	0.543	0.7	0.50
68	EVENT	5/18/2016 4:05:33 PM	6323	21.20	20.74	0.47	0.1	3410	0.036	0.315	0.279	0.1	0.539	0.7	0.50
69	0101	5/18/2016 4:06:03 PM	6382	21.20	20.73	0.47	0.1	3434	0.036	0.317	0.281	0.1	0.538	0.7	0.50
70	0101	5/18/2016 4:06:33 PM	6413	21.20	20.73	0.47	0.1	3462	0.036	0.319	0.283	0.1	0.540	0.7	0.50
71	0101	5/18/2016 4:07:03 PM	6457	21.20	20.73	0.48	0.1	3516	0.036	0.324	0.288	0.1	0.545	0.7	0.50
72	0101	5/18/2016 4:07:33 PM	6423	21.20	20.73	0.47	0.1	3506	0.036	0.323	0.287	0.1	0.546	0.7	0.50
73	0101	5/18/2016 4:08:03 PM	6453	21.20	20.73	0.48	0.1	3527	0.036	0.325	0.289	0.1	0.547	0.7	0.50
74	0101	5/18/2016 4:08:33 PM	6391	21.20	20.73	0.47	0.1	3470	0.036	0.320	0.284	0.1	0.543	0.7	0.50
75	0101	5/18/2016 4:09:03 PM	6403	21.20	20.73	0.47	0.1	3497	0.036	0.322	0.286	0.1	0.546	0.7	0.50
76	EVENT	5/18/2016 4:09:33 PM	6410	21.20	20.73	0.47	0.1	3543	0.036	0.326	0.290	0.1	0.553	0.7	0.50
:EVENTS
===============	===============	===============	===============
INTERVAL		DATE/TIME	DESC.
===============	===============	===============	===============
1		5/18/2016 3:21:13 PM	6 m/min
17		5/18/2016 3:32:59 PM	8 m/min
27		5/18/2016 3:37:42 PM	10 m/min
37		5/18/2016 3:46:07 PM	12 m/min
42		5/18/2016 3:48:46 PM	was resting on the shocker
48		5/18/2016 3:51:47 PM	14 m/min
58		5/18/2016 3:56:49 PM	16m/min
68		5/18/2016 4:05:14 PM	18 m/min
76		5/18/2016 4:09:29 PM	end exp
