# Supplementary material for: Physical activity prevents acute inflammation in a gout model by downregulation of TLR2 on circulating neutrophils as well as inhibition of serum CXCL1 and is associated with decreased pain and inflammation in gout patients
Source: PLoS One. 2020 Oct 1;15(10):e0237520. doi: 10.1371/journal.pone.0237520 (PMC7529261; doi:10.1371/journal.pone.0237520)
Supplement: S1 Raw data — (ZIP) [file pone.0237520.s006.zip › raw data files/8-24-2016 VO2 max analysis/longer intervals/5-18-2016/VO2 Exercise 051616 2016-05-17 M3E2 5-18-2016.0101.CSV]

Oxymax CSV File
CSV Generation Date	5/18/2016 1:07:33 PM
Experiment Started	5/18/2016 12:11:35 PM
Data Filename	C:\Users\lab\Desktop\Stanford\Young\N Young Treadmill VO2 Exercise 051616 2016-05-17 M3E2 5-18-2016.CDTA
Group/Cage	0101
O2 Calibration Date	5/14/2016 9:56:16 AM
CO2 Calibration Date	5/14/2016 9:51:10 AM
Subject ID	M3E2 5-18-2016
Subject Mass (G)	26.2
Reference Settle Time (s)	90
Reference Measure Time (s)	30
Cage Settle Time (s)	90
Cage Measure Time (s)	30
Reference Method	EVRYNN=30
Heat Calculation Method	STD
:DATA
===============	===============	===============	===============	===============	===============	===============	===============	===============	===============	===============	===============	===============	===============	===============	===============
INTERVAL	CHAN	DATE/TIME	VO2	O2IN	O2OUT	DO2	ACCO2	VCO2	CO2IN	CO2OUT	DCO2	ACCCO2	RER	HEAT	FLOW
#			ml/kg/hr	%	%		L	ml/kg/hr	%	%		L		kcal/hr	LPM
===============	===============	===============	===============	===============	===============	===============	===============	===============	===============	===============	===============	===============	===============	===============	===============
1	0101	5/18/2016 12:15:39 PM	4152	20.77	20.42	0.35	0.0	3482	0.038	0.342	0.304	0.0	0.839	0.5	0.50
2	0101	5/18/2016 12:16:09 PM	4472	20.77	20.39	0.37	0.0	3612	0.038	0.353	0.315	0.0	0.808	0.6	0.50
3	0101	5/18/2016 12:16:39 PM	4745	20.77	20.37	0.40	0.0	3772	0.038	0.367	0.330	0.0	0.795	0.6	0.50
4	0101	5/18/2016 12:17:09 PM	5003	20.77	20.35	0.42	0.0	3837	0.038	0.373	0.335	0.0	0.767	0.6	0.50
5	0101	5/18/2016 12:17:39 PM	5019	20.77	20.35	0.42	0.0	3814	0.038	0.371	0.333	0.0	0.760	0.6	0.50
6	0101	5/18/2016 12:18:09 PM	5049	20.77	20.35	0.42	0.0	3843	0.038	0.373	0.336	0.0	0.761	0.6	0.50
7	0101	5/18/2016 12:18:39 PM	5130	20.77	20.34	0.43	0.0	3900	0.038	0.378	0.341	0.0	0.760	0.6	0.50
8	0101	5/18/2016 12:19:09 PM	5245	20.77	20.33	0.43	0.0	3898	0.038	0.378	0.341	0.0	0.743	0.7	0.50
9	0101	5/18/2016 12:19:39 PM	5258	20.77	20.33	0.43	0.0	3910	0.038	0.379	0.342	0.0	0.743	0.7	0.50
10	0101	5/18/2016 12:20:09 PM	5285	20.77	20.33	0.44	0.0	3895	0.038	0.378	0.340	0.0	0.737	0.7	0.50
11	0101	5/18/2016 12:20:39 PM	5250	20.77	20.34	0.43	0.0	3783	0.038	0.368	0.331	0.0	0.721	0.6	0.50
12	EVENT	5/18/2016 12:21:09 PM	5112	20.77	20.35	0.42	0.0	3739	0.038	0.364	0.327	0.0	0.731	0.6	0.50
13	0101	5/18/2016 12:21:39 PM	5047	20.77	20.35	0.42	0.0	3836	0.038	0.373	0.335	0.0	0.760	0.6	0.50
14	0101	5/18/2016 12:22:09 PM	5283	20.77	20.33	0.44	0.0	4026	0.038	0.389	0.352	0.0	0.762	0.7	0.50
15	0101	5/18/2016 12:22:39 PM	5406	20.77	20.32	0.45	0.0	4055	0.038	0.392	0.354	0.0	0.750	0.7	0.50
16	0101	5/18/2016 12:23:09 PM	5375	20.77	20.32	0.45	0.0	4136	0.038	0.399	0.361	0.0	0.769	0.7	0.50
17	0101	5/18/2016 12:23:39 PM	5430	20.77	20.32	0.45	0.0	4159	0.038	0.401	0.363	0.0	0.766	0.7	0.50
18	0101	5/18/2016 12:24:09 PM	5493	20.77	20.31	0.46	0.0	4216	0.038	0.406	0.368	0.0	0.767	0.7	0.50
19	0101	5/18/2016 12:24:39 PM	5497	20.77	20.31	0.46	0.0	4178	0.038	0.403	0.365	0.0	0.760	0.7	0.50
20	0101	5/18/2016 12:25:09 PM	5519	20.77	20.31	0.46	0.0	4174	0.038	0.402	0.365	0.0	0.756	0.7	0.50
21	0101	5/18/2016 12:25:39 PM	5422	20.77	20.32	0.45	0.0	4130	0.038	0.399	0.361	0.0	0.762	0.7	0.50
22	0101	5/18/2016 12:26:09 PM	5441	20.77	20.32	0.45	0.0	4128	0.038	0.398	0.361	0.0	0.759	0.7	0.50
23	EVENT	5/18/2016 12:26:39 PM	5359	20.77	20.33	0.44	0.0	3988	0.038	0.386	0.348	0.0	0.744	0.7	0.50
24	0101	5/18/2016 12:27:09 PM	5227	20.77	20.33	0.43	0.0	4010	0.038	0.388	0.350	0.0	0.767	0.7	0.50
25	0101	5/18/2016 12:27:39 PM	5355	20.77	20.32	0.45	0.0	4214	0.038	0.406	0.368	0.0	0.787	0.7	0.50
26	0101	5/18/2016 12:28:09 PM	5555	20.77	20.31	0.46	0.0	4258	0.038	0.410	0.372	0.0	0.767	0.7	0.50
27	0101	5/18/2016 12:28:39 PM	5508	20.77	20.31	0.46	0.0	4238	0.038	0.408	0.370	0.0	0.769	0.7	0.50
28	0101	5/18/2016 12:29:09 PM	5485	20.77	20.31	0.46	0.0	4190	0.038	0.404	0.366	0.0	0.764	0.7	0.50
29	0101	5/18/2016 12:29:39 PM	5435	20.77	20.32	0.45	0.0	4176	0.038	0.402	0.365	0.0	0.768	0.7	0.50
30	0101	5/18/2016 12:30:09 PM	5421	20.77	20.32	0.45	0.0	4156	0.038	0.401	0.363	0.0	0.767	0.7	0.50
31	EVENT	5/18/2016 12:34:09 PM	5482	20.76	20.31	0.45	0.0	4093	0.038	0.396	0.358	0.0	0.747	0.7	0.50
32	0101	5/18/2016 12:34:39 PM	5407	20.76	20.31	0.45	0.0	4143	0.038	0.400	0.362	0.0	0.766	0.7	0.50
33	0101	5/18/2016 12:35:09 PM	5313	20.76	20.32	0.44	0.0	4249	0.038	0.409	0.371	0.0	0.800	0.7	0.50
34	0101	5/18/2016 12:35:39 PM	5313	20.76	20.32	0.44	0.0	4258	0.038	0.410	0.372	0.0	0.802	0.7	0.50
35	0101	5/18/2016 12:36:09 PM	5324	20.76	20.32	0.45	0.0	4280	0.038	0.412	0.374	0.0	0.804	0.7	0.50
36	0101	5/18/2016 12:36:39 PM	5274	20.76	20.32	0.44	0.0	4353	0.038	0.419	0.380	0.0	0.825	0.7	0.50
37	0101	5/18/2016 12:37:09 PM	5015	20.76	20.34	0.43	0.1	4385	0.038	0.421	0.383	0.0	0.874	0.6	0.50
38	0101	5/18/2016 12:37:39 PM	4900	20.76	20.35	0.42	0.1	4398	0.038	0.422	0.384	0.0	0.898	0.6	0.50
39	0101	5/18/2016 12:38:09 PM	4893	20.76	20.35	0.42	0.1	4408	0.038	0.423	0.385	0.0	0.901	0.6	0.50
40	0101	5/18/2016 12:38:39 PM	4876	20.76	20.35	0.42	0.1	4394	0.038	0.422	0.384	0.0	0.901	0.6	0.50
41	EVENT	5/18/2016 12:39:09 PM	4846	20.76	20.35	0.41	0.1	4366	0.038	0.419	0.381	0.0	0.901	0.6	0.50
42	0101	5/18/2016 12:39:39 PM	4921	20.76	20.34	0.42	0.1	4420	0.038	0.424	0.386	0.0	0.898	0.6	0.50
43	0101	5/18/2016 12:40:09 PM	4969	20.76	20.34	0.42	0.1	4428	0.038	0.425	0.387	0.0	0.891	0.6	0.50
44	0101	5/18/2016 12:40:39 PM	4956	20.76	20.34	0.42	0.1	4439	0.038	0.426	0.388	0.0	0.896	0.6	0.50
45	0101	5/18/2016 12:41:09 PM	4998	20.76	20.34	0.43	0.1	4471	0.038	0.429	0.390	0.0	0.895	0.6	0.50
46	0101	5/18/2016 12:41:39 PM	4985	20.76	20.34	0.43	0.1	4501	0.038	0.431	0.393	0.0	0.903	0.6	0.50
47	0101	5/18/2016 12:42:09 PM	5025	20.76	20.33	0.43	0.1	4530	0.038	0.434	0.396	0.0	0.902	0.6	0.50
48	0101	5/18/2016 12:42:39 PM	5034	20.76	20.33	0.43	0.1	4528	0.038	0.434	0.395	0.0	0.899	0.6	0.50
49	0101	5/18/2016 12:43:09 PM	5015	20.76	20.33	0.43	0.1	4537	0.038	0.434	0.396	0.1	0.905	0.6	0.50
50	0101	5/18/2016 12:43:39 PM	5013	20.76	20.33	0.43	0.1	4561	0.038	0.436	0.398	0.1	0.910	0.6	0.50
51	EVENT	5/18/2016 12:44:09 PM	5089	20.76	20.33	0.44	0.1	4606	0.038	0.440	0.402	0.1	0.905	0.7	0.50
52	0101	5/18/2016 12:44:39 PM	5243	20.76	20.32	0.45	0.1	4626	0.038	0.442	0.404	0.1	0.882	0.7	0.50
53	0101	5/18/2016 12:45:09 PM	5243	20.76	20.32	0.45	0.1	4629	0.038	0.442	0.404	0.1	0.883	0.7	0.50
54	0101	5/18/2016 12:45:39 PM	5245	20.76	20.32	0.45	0.1	4622	0.038	0.442	0.404	0.1	0.881	0.7	0.50
55	0101	5/18/2016 12:46:09 PM	5241	20.76	20.32	0.45	0.1	4643	0.038	0.444	0.405	0.1	0.886	0.7	0.50
56	0101	5/18/2016 12:46:39 PM	5245	20.76	20.32	0.45	0.1	4645	0.038	0.444	0.406	0.1	0.886	0.7	0.50
57	0101	5/18/2016 12:47:09 PM	5272	20.76	20.31	0.45	0.1	4735	0.038	0.452	0.413	0.1	0.898	0.7	0.50
58	0101	5/18/2016 12:47:39 PM	5312	20.76	20.31	0.45	0.1	4771	0.038	0.455	0.417	0.1	0.898	0.7	0.50
59	0101	5/18/2016 12:48:09 PM	5286	20.76	20.31	0.45	0.1	4806	0.038	0.458	0.420	0.1	0.909	0.7	0.50
60	0101	5/18/2016 12:48:39 PM	5332	20.76	20.31	0.46	0.1	4825	0.038	0.459	0.421	0.1	0.905	0.7	0.50
61	EVENT	5/18/2016 12:52:39 PM	5785	20.80	20.31	0.49	0.1	4979	0.038	0.473	0.435	0.1	0.861	0.7	0.50
62	0101	5/18/2016 12:53:09 PM	5720	20.80	20.31	0.49	0.1	4976	0.038	0.473	0.435	0.1	0.870	0.7	0.50
63	0101	5/18/2016 12:53:39 PM	5768	20.80	20.30	0.49	0.1	5047	0.038	0.479	0.441	0.1	0.875	0.7	0.50
64	0101	5/18/2016 12:54:09 PM	5820	20.80	20.30	0.50	0.1	5104	0.038	0.484	0.446	0.1	0.877	0.7	0.50
65	0101	5/18/2016 12:54:39 PM	5816	20.80	20.30	0.50	0.1	5112	0.038	0.485	0.446	0.1	0.879	0.7	0.50
66	0101	5/18/2016 12:55:09 PM	5818	20.80	20.30	0.49	0.1	5093	0.038	0.483	0.445	0.1	0.875	0.7	0.50
67	0101	5/18/2016 12:55:39 PM	5766	20.80	20.31	0.49	0.1	5040	0.038	0.478	0.440	0.1	0.874	0.7	0.50
68	EVENT	5/18/2016 12:56:09 PM	5735	20.80	20.31	0.49	0.1	5021	0.038	0.477	0.438	0.1	0.876	0.7	0.50
69	0101	5/18/2016 12:56:39 PM	5693	20.80	20.31	0.48	0.1	5010	0.038	0.476	0.437	0.1	0.880	0.7	0.50
70	0101	5/18/2016 12:57:09 PM	5768	20.80	20.30	0.49	0.1	5131	0.038	0.486	0.448	0.1	0.890	0.7	0.50
71	0101	5/18/2016 12:57:39 PM	5768	20.80	20.30	0.49	0.1	5196	0.038	0.492	0.454	0.1	0.901	0.7	0.50
72	0101	5/18/2016 12:58:09 PM	5721	20.80	20.31	0.49	0.1	5171	0.038	0.490	0.451	0.1	0.904	0.7	0.50
73	0101	5/18/2016 12:58:39 PM	5735	20.80	20.31	0.49	0.1	5151	0.038	0.488	0.450	0.1	0.898	0.7	0.50
74	0101	5/18/2016 12:59:09 PM	5732	20.80	20.31	0.49	0.1	5114	0.038	0.485	0.447	0.1	0.892	0.7	0.50
75	0101	5/18/2016 12:59:39 PM	5745	20.80	20.31	0.49	0.1	5116	0.038	0.485	0.447	0.1	0.890	0.7	0.50
76	0101	5/18/2016 1:00:09 PM	5749	20.80	20.31	0.49	0.1	5090	0.038	0.483	0.444	0.1	0.885	0.7	0.50
77	0101	5/18/2016 1:00:39 PM	5732	20.80	20.31	0.49	0.1	5044	0.038	0.479	0.440	0.1	0.880	0.7	0.50
78	EVENT	5/18/2016 1:01:09 PM	5712	20.80	20.31	0.49	0.1	5027	0.038	0.477	0.439	0.1	0.880	0.7	0.50
79	0101	5/18/2016 1:01:39 PM	5736	20.80	20.31	0.49	0.1	5019	0.038	0.477	0.438	0.1	0.875	0.7	0.50
80	0101	5/18/2016 1:02:09 PM	5743	20.80	20.31	0.49	0.1	5029	0.038	0.477	0.439	0.1	0.876	0.7	0.50
81	0101	5/18/2016 1:02:39 PM	5817	20.80	20.30	0.49	0.1	5066	0.038	0.481	0.442	0.1	0.871	0.7	0.50
82	0101	5/18/2016 1:03:09 PM	5826	20.80	20.30	0.50	0.1	5107	0.038	0.484	0.446	0.1	0.877	0.7	0.50
83	0101	5/18/2016 1:03:39 PM	5826	20.80	20.30	0.50	0.1	5102	0.038	0.484	0.445	0.1	0.876	0.7	0.50
84	0101	5/18/2016 1:04:09 PM	5819	20.80	20.30	0.49	0.1	5091	0.038	0.483	0.445	0.1	0.875	0.7	0.50
85	0101	5/18/2016 1:04:39 PM	5812	20.80	20.30	0.49	0.1	5071	0.038	0.481	0.443	0.1	0.872	0.7	0.50
86	0101	5/18/2016 1:05:09 PM	5777	20.80	20.30	0.49	0.1	5031	0.038	0.478	0.439	0.1	0.871	0.7	0.50
87	0101	5/18/2016 1:05:39 PM	5773	20.80	20.31	0.49	0.1	5007	0.038	0.475	0.437	0.1	0.867	0.7	0.50
88	EVENT	5/18/2016 1:06:09 PM	5766	20.80	20.31	0.49	0.1	4984	0.038	0.474	0.435	0.1	0.864	0.7	0.50
89	0101	5/18/2016 1:06:39 PM	5760	20.80	20.31	0.49	0.1	4994	0.038	0.474	0.436	0.1	0.867	0.7	0.50
90	0101	5/18/2016 1:07:09 PM	5789	20.80	20.30	0.49	0.1	5016	0.038	0.476	0.438	0.1	0.866	0.7	0.50
:EVENTS
===============	===============	===============	===============
INTERVAL		DATE/TIME	DESC.
===============	===============	===============	===============
12		5/18/2016 12:20:41 PM	8m/min
23		5/18/2016 12:26:17 PM	10m/min
31		5/18/2016 12:33:29 PM	12 m/min
41		5/18/2016 12:38:50 PM	14m/min
51		5/18/2016 12:43:49 PM	16m/min
61		5/18/2016 12:48:44 PM	18m/min
68		5/18/2016 12:55:48 PM	20 m/min
78		5/18/2016 1:00:53 PM	22 m/min
88		5/18/2016 1:06:00 PM	24 m/min
