# Supplementary material for: Physical activity prevents acute inflammation in a gout model by downregulation of TLR2 on circulating neutrophils as well as inhibition of serum CXCL1 and is associated with decreased pain and inflammation in gout patients
Source: PLoS One. 2020 Oct 1;15(10):e0237520. doi: 10.1371/journal.pone.0237520 (PMC7529261; doi:10.1371/journal.pone.0237520)
Supplement: S1 Raw data — (ZIP) [file pone.0237520.s006.zip › raw data files/8-24-2016 VO2 max analysis/longer intervals/5-18-2016/VO2 Exercise 051616 2016-05-17 M4E2 5-18-2016.0101.CSV]

Oxymax CSV File
CSV Generation Date	5/18/2016 2:19:52 PM
Experiment Started	5/18/2016 1:27:31 PM
Data Filename	C:\Users\lab\Desktop\Stanford\Young\N Young Treadmill VO2 Exercise 051616 2016-05-17 M4E2 5-18-2016.CDTA
Group/Cage	0101
O2 Calibration Date	5/14/2016 9:56:16 AM
CO2 Calibration Date	5/14/2016 9:51:10 AM
Subject ID	M4E2 5-18-2016
Subject Mass (G)	28.5
Reference Settle Time (s)	90
Reference Measure Time (s)	30
Cage Settle Time (s)	90
Cage Measure Time (s)	30
Reference Method	EVRYNN=30
Heat Calculation Method	STD
:DATA
===============	===============	===============	===============	===============	===============	===============	===============	===============	===============	===============	===============	===============	===============	===============	===============
INTERVAL	CHAN	DATE/TIME	VO2	O2IN	O2OUT	DO2	ACCO2	VCO2	CO2IN	CO2OUT	DCO2	ACCCO2	RER	HEAT	FLOW
#			ml/kg/hr	%	%		L	ml/kg/hr	%	%		L		kcal/hr	LPM
===============	===============	===============	===============	===============	===============	===============	===============	===============	===============	===============	===============	===============	===============	===============	===============
1	0101	5/18/2016 1:31:40 PM	4476	21.05	20.65	0.40	0.0	3340	0.037	0.355	0.317	0.0	0.746	0.6	0.50
2	0101	5/18/2016 1:32:10 PM	4395	21.05	20.65	0.40	0.0	3280	0.037	0.349	0.312	0.0	0.746	0.6	0.50
3	0101	5/18/2016 1:32:40 PM	4417	21.05	20.65	0.40	0.0	3304	0.037	0.351	0.314	0.0	0.748	0.6	0.50
4	0101	5/18/2016 1:33:10 PM	4214	21.05	20.67	0.38	0.0	3194	0.037	0.341	0.303	0.0	0.758	0.6	0.50
5	0101	5/18/2016 1:33:40 PM	4342	21.05	20.66	0.39	0.0	3236	0.037	0.345	0.308	0.0	0.745	0.6	0.50
6	EVENT	5/18/2016 1:34:10 PM	3999	21.05	20.69	0.36	0.0	2991	0.037	0.321	0.284	0.0	0.748	0.5	0.50
7	0101	5/18/2016 1:34:40 PM	3961	21.05	20.69	0.36	0.0	2990	0.037	0.321	0.284	0.0	0.755	0.5	0.50
8	0101	5/18/2016 1:35:10 PM	4002	21.05	20.69	0.36	0.0	3026	0.037	0.325	0.288	0.0	0.756	0.5	0.50
9	0101	5/18/2016 1:35:40 PM	3986	21.05	20.69	0.36	0.0	2955	0.037	0.318	0.281	0.0	0.741	0.5	0.50
10	0101	5/18/2016 1:36:10 PM	3853	21.05	20.70	0.35	0.0	2884	0.037	0.311	0.274	0.0	0.748	0.5	0.50
11	EVENT	5/18/2016 1:36:40 PM	3940	21.05	20.69	0.36	0.0	2988	0.037	0.321	0.284	0.0	0.758	0.5	0.50
12	0101	5/18/2016 1:37:10 PM	4146	21.05	20.67	0.37	0.0	3183	0.037	0.340	0.302	0.0	0.768	0.6	0.50
13	0101	5/18/2016 1:37:40 PM	4167	21.05	20.67	0.38	0.0	3159	0.037	0.337	0.300	0.0	0.758	0.6	0.50
14	0101	5/18/2016 1:38:10 PM	4168	21.05	20.67	0.38	0.0	3167	0.037	0.338	0.301	0.0	0.760	0.6	0.50
15	0101	5/18/2016 1:38:40 PM	4159	21.05	20.67	0.37	0.0	3121	0.037	0.334	0.297	0.0	0.751	0.6	0.50
16	0101	5/18/2016 1:39:10 PM	4168	21.05	20.67	0.37	0.0	3110	0.037	0.333	0.296	0.0	0.746	0.6	0.50
17	0101	5/18/2016 1:39:40 PM	4087	21.05	20.68	0.37	0.0	3012	0.037	0.323	0.286	0.0	0.737	0.6	0.50
18	0101	5/18/2016 1:40:10 PM	4079	21.05	20.68	0.37	0.0	3022	0.037	0.324	0.287	0.0	0.741	0.5	0.50
19	0101	5/18/2016 1:40:40 PM	4159	21.05	20.68	0.37	0.0	3057	0.037	0.328	0.291	0.0	0.735	0.6	0.50
20	0101	5/18/2016 1:41:10 PM	4091	21.05	20.68	0.37	0.0	3035	0.037	0.326	0.288	0.0	0.742	0.6	0.50
21	0101	5/18/2016 1:41:40 PM	4024	21.05	20.69	0.36	0.0	2983	0.037	0.321	0.283	0.0	0.741	0.5	0.50
22	0101	5/18/2016 1:42:10 PM	4046	21.05	20.69	0.36	0.0	3002	0.037	0.322	0.285	0.0	0.742	0.5	0.50
23	EVENT	5/18/2016 1:42:40 PM	4100	21.05	20.68	0.37	0.0	3106	0.037	0.332	0.295	0.0	0.758	0.6	0.50
24	0101	5/18/2016 1:43:10 PM	4215	21.05	20.67	0.38	0.0	3175	0.037	0.339	0.302	0.0	0.753	0.6	0.50
25	0101	5/18/2016 1:43:40 PM	4287	21.05	20.66	0.39	0.0	3200	0.037	0.341	0.304	0.0	0.747	0.6	0.50
26	0101	5/18/2016 1:44:10 PM	4271	21.05	20.67	0.38	0.0	3163	0.037	0.338	0.301	0.0	0.741	0.6	0.50
27	0101	5/18/2016 1:44:40 PM	4240	21.05	20.67	0.38	0.0	3149	0.037	0.336	0.299	0.0	0.743	0.6	0.50
28	0101	5/18/2016 1:45:10 PM	4221	21.05	20.67	0.38	0.0	3157	0.037	0.337	0.300	0.0	0.748	0.6	0.50
29	0101	5/18/2016 1:45:40 PM	4287	21.05	20.66	0.39	0.0	3237	0.037	0.345	0.308	0.0	0.755	0.6	0.50
30	0101	5/18/2016 1:46:10 PM	4227	21.05	20.67	0.38	0.0	3185	0.037	0.340	0.303	0.0	0.754	0.6	0.50
31	EVENT	5/18/2016 1:50:10 PM	4957	21.06	20.61	0.44	0.0	3622	0.037	0.381	0.344	0.0	0.731	0.7	0.50
32	0101	5/18/2016 1:50:40 PM	4872	21.06	20.62	0.44	0.0	3529	0.037	0.372	0.335	0.0	0.724	0.7	0.50
33	0101	5/18/2016 1:51:10 PM	4754	21.06	20.63	0.43	0.0	3464	0.037	0.366	0.329	0.0	0.729	0.6	0.50
34	0101	5/18/2016 1:51:40 PM	4752	21.06	20.63	0.43	0.0	3493	0.037	0.369	0.332	0.0	0.735	0.6	0.50
35	0101	5/18/2016 1:52:10 PM	4719	21.06	20.63	0.42	0.0	3479	0.037	0.367	0.331	0.0	0.737	0.6	0.50
36	0101	5/18/2016 1:52:40 PM	4752	21.06	20.63	0.43	0.0	3499	0.037	0.369	0.333	0.0	0.736	0.6	0.50
37	0101	5/18/2016 1:53:10 PM	4692	21.06	20.64	0.42	0.0	3452	0.037	0.365	0.328	0.0	0.736	0.6	0.50
38	0101	5/18/2016 1:53:40 PM	4635	21.06	20.64	0.42	0.0	3391	0.037	0.359	0.322	0.0	0.732	0.6	0.50
39	0101	5/18/2016 1:54:10 PM	4592	21.06	20.65	0.41	0.0	3340	0.037	0.354	0.317	0.0	0.727	0.6	0.50
40	0101	5/18/2016 1:54:40 PM	4632	21.06	20.64	0.42	0.0	3414	0.037	0.361	0.325	0.0	0.737	0.6	0.50
41	EVENT	5/18/2016 1:55:10 PM	4754	21.06	20.63	0.43	0.0	3671	0.037	0.386	0.349	0.0	0.772	0.6	0.50
42	0101	5/18/2016 1:55:40 PM	4899	21.06	20.61	0.44	0.1	3843	0.037	0.402	0.365	0.0	0.784	0.7	0.50
43	0101	5/18/2016 1:56:10 PM	4858	21.06	20.62	0.44	0.1	3873	0.037	0.405	0.368	0.0	0.797	0.7	0.50
44	0101	5/18/2016 1:56:40 PM	4806	21.06	20.62	0.44	0.1	3813	0.037	0.399	0.362	0.0	0.793	0.7	0.50
45	0101	5/18/2016 1:57:10 PM	4731	21.06	20.63	0.43	0.1	3748	0.037	0.393	0.356	0.0	0.792	0.6	0.50
46	0101	5/18/2016 1:57:40 PM	4629	21.06	20.64	0.42	0.1	3683	0.037	0.387	0.350	0.0	0.796	0.6	0.50
47	0101	5/18/2016 1:58:10 PM	4512	21.06	20.65	0.41	0.1	3564	0.037	0.375	0.339	0.0	0.790	0.6	0.50
48	0101	5/18/2016 1:58:40 PM	4396	21.06	20.66	0.40	0.1	3432	0.037	0.363	0.326	0.0	0.781	0.6	0.50
49	0101	5/18/2016 1:59:10 PM	4347	21.06	20.66	0.39	0.1	3359	0.037	0.356	0.319	0.0	0.773	0.6	0.50
50	0101	5/18/2016 1:59:40 PM	4252	21.06	20.67	0.38	0.1	3243	0.037	0.345	0.308	0.0	0.763	0.6	0.50
51	EVENT	5/18/2016 2:00:10 PM	4237	21.06	20.67	0.38	0.1	3265	0.037	0.347	0.310	0.0	0.771	0.6	0.50
52	0101	5/18/2016 2:00:40 PM	4278	21.06	20.67	0.39	0.1	3322	0.037	0.352	0.316	0.0	0.776	0.6	0.50
53	0101	5/18/2016 2:01:10 PM	4312	21.06	20.67	0.39	0.1	3349	0.037	0.355	0.318	0.0	0.777	0.6	0.50
54	0101	5/18/2016 2:01:40 PM	4234	21.06	20.67	0.38	0.1	3313	0.037	0.351	0.315	0.0	0.783	0.6	0.50
55	0101	5/18/2016 2:02:10 PM	4201	21.06	20.68	0.38	0.1	3258	0.037	0.346	0.310	0.0	0.776	0.6	0.50
56	0101	5/18/2016 2:02:40 PM	4159	21.06	20.68	0.38	0.1	3215	0.037	0.342	0.305	0.0	0.773	0.6	0.50
57	0101	5/18/2016 2:03:10 PM	4163	21.06	20.68	0.38	0.1	3223	0.037	0.343	0.306	0.1	0.774	0.6	0.50
58	0101	5/18/2016 2:03:40 PM	4206	21.06	20.68	0.38	0.1	3289	0.037	0.349	0.313	0.1	0.782	0.6	0.50
59	0101	5/18/2016 2:04:10 PM	4270	21.06	20.67	0.39	0.1	3414	0.037	0.361	0.324	0.1	0.800	0.6	0.50
60	0101	5/18/2016 2:04:40 PM	4416	21.06	20.65	0.40	0.1	3627	0.037	0.381	0.345	0.1	0.821	0.6	0.50
61	EVENT	5/18/2016 2:08:40 PM	5876	21.09	20.55	0.54	0.1	4947	0.037	0.507	0.470	0.1	0.842	0.8	0.50
62	0101	5/18/2016 2:09:10 PM	5837	21.09	20.56	0.53	0.1	4834	0.037	0.496	0.459	0.1	0.828	0.8	0.50
63	0101	5/18/2016 2:09:40 PM	5551	21.09	20.58	0.51	0.1	4543	0.037	0.468	0.432	0.1	0.818	0.8	0.50
64	0101	5/18/2016 2:10:10 PM	5220	21.09	20.61	0.48	0.1	4240	0.037	0.440	0.403	0.1	0.812	0.7	0.50
65	0101	5/18/2016 2:10:40 PM	5085	21.09	20.63	0.46	0.1	4009	0.037	0.418	0.381	0.1	0.788	0.7	0.50
66	0101	5/18/2016 2:11:10 PM	4884	21.09	20.65	0.44	0.1	3764	0.037	0.394	0.358	0.1	0.771	0.7	0.50
67	0101	5/18/2016 2:11:40 PM	4739	21.09	20.66	0.43	0.1	3556	0.037	0.375	0.338	0.1	0.750	0.6	0.50
68	0101	5/18/2016 2:12:10 PM	4589	21.09	20.68	0.41	0.1	3356	0.037	0.356	0.319	0.1	0.731	0.6	0.50
69	0101	5/18/2016 2:12:40 PM	4461	21.09	20.69	0.40	0.1	3198	0.037	0.341	0.304	0.1	0.717	0.6	0.50
70	0101	5/18/2016 2:13:10 PM	4372	21.09	20.70	0.39	0.1	3065	0.037	0.328	0.291	0.1	0.701	0.6	0.50
71	0101	5/18/2016 2:13:40 PM	4286	21.09	20.71	0.38	0.1	3011	0.037	0.323	0.286	0.1	0.702	0.6	0.50
72	EVENT	5/18/2016 2:14:10 PM	4189	21.09	20.72	0.37	0.1	2983	0.037	0.320	0.284	0.1	0.712	0.6	0.50
73	0101	5/18/2016 2:14:40 PM	4159	21.09	20.72	0.37	0.1	2980	0.037	0.320	0.283	0.1	0.717	0.6	0.50
74	0101	5/18/2016 2:15:10 PM	4155	21.09	20.72	0.37	0.1	2993	0.037	0.321	0.284	0.1	0.720	0.6	0.50
75	0101	5/18/2016 2:15:40 PM	4110	21.09	20.72	0.37	0.1	2927	0.037	0.315	0.278	0.1	0.712	0.5	0.50
76	0101	5/18/2016 2:16:10 PM	4106	21.09	20.72	0.37	0.1	2898	0.037	0.312	0.275	0.1	0.706	0.5	0.50
77	0101	5/18/2016 2:16:40 PM	4122	21.09	20.72	0.37	0.1	2891	0.037	0.311	0.275	0.1	0.701	0.5	0.50
78	0101	5/18/2016 2:17:10 PM	4170	21.09	20.72	0.37	0.1	2922	0.037	0.314	0.278	0.1	0.701	0.6	0.50
79	0101	5/18/2016 2:17:40 PM	4129	21.09	20.72	0.37	0.1	2915	0.037	0.314	0.277	0.1	0.706	0.6	0.50
80	0101	5/18/2016 2:18:10 PM	4099	21.09	20.72	0.37	0.1	2921	0.037	0.314	0.278	0.1	0.713	0.5	0.50
81	0101	5/18/2016 2:18:40 PM	4085	21.09	20.73	0.36	0.1	2892	0.037	0.312	0.275	0.1	0.708	0.5	0.50
82	EVENT	5/18/2016 2:19:10 PM	4043	21.09	20.73	0.36	0.1	2847	0.037	0.307	0.271	0.1	0.704	0.5	0.50
83	0101	5/18/2016 2:19:40 PM	4013	21.09	20.73	0.36	0.1	2793	0.037	0.302	0.265	0.1	0.696	0.5	0.50
:EVENTS
===============	===============	===============	===============
INTERVAL		DATE/TIME	DESC.
===============	===============	===============	===============
6		5/18/2016 1:33:47 PM	6 m/min
Started over from 10 m/min because the VO2 readings were consistently reading low (technical issue with the seal?)
11		5/18/2016 1:36:27 PM	8m/min
23		5/18/2016 1:42:11 PM	10m/min
31		5/18/2016 1:49:58 PM	12 m/min
41		5/18/2016 1:54:48 PM	14 m/min
51		5/18/2016 1:59:50 PM	16 m/min
61		5/18/2016 2:07:31 PM	18 m/min
72		5/18/2016 2:13:53 PM	20 m/min
82		5/18/2016 2:19:00 PM	end exp
