# Supplementary material for: Physical activity prevents acute inflammation in a gout model by downregulation of TLR2 on circulating neutrophils as well as inhibition of serum CXCL1 and is associated with decreased pain and inflammation in gout patients
Source: PLoS One. 2020 Oct 1;15(10):e0237520. doi: 10.1371/journal.pone.0237520 (PMC7529261; doi:10.1371/journal.pone.0237520)
Supplement: S1 Raw data — (ZIP) [file pone.0237520.s006.zip › raw data files/8-24-2016 VO2 max analysis/longer intervals/5-18-2016/VO2 Exercise 051616 2016-05-17 M5E1 5-18-2016.0101.CSV]

Oxymax CSV File
CSV Generation Date	5/18/2016 4:59:46 PM
Experiment Started	5/18/2016 4:12:32 PM
Data Filename	C:\Users\lab\Desktop\Stanford\Young\N Young Treadmill VO2 Exercise 051616 2016-05-17 M5E1 5-18-2016.CDTA
Group/Cage	0101
O2 Calibration Date	5/14/2016 9:56:16 AM
CO2 Calibration Date	5/14/2016 9:51:10 AM
Subject ID	M5E1 5-18-2016
Subject Mass (G)	26.6
Reference Settle Time (s)	90
Reference Measure Time (s)	30
Cage Settle Time (s)	90
Cage Measure Time (s)	30
Reference Method	EVRYNN=30
Heat Calculation Method	STD
:DATA
===============	===============	===============	===============	===============	===============	===============	===============	===============	===============	===============	===============	===============	===============	===============	===============
INTERVAL	CHAN	DATE/TIME	VO2	O2IN	O2OUT	DO2	ACCO2	VCO2	CO2IN	CO2OUT	DCO2	ACCCO2	RER	HEAT	FLOW
#			ml/kg/hr	%	%		L	ml/kg/hr	%	%		L		kcal/hr	LPM
===============	===============	===============	===============	===============	===============	===============	===============	===============	===============	===============	===============	===============	===============	===============	===============
1	EVENT	5/18/2016 4:16:37 PM	5618	21.21	20.76	0.45	0.0	2954	0.036	0.299	0.262	0.0	0.526	0.7	0.50
2	0101	5/18/2016 4:17:07 PM	5696	21.21	20.75	0.45	0.0	2992	0.036	0.302	0.266	0.0	0.525	0.7	0.50
3	0101	5/18/2016 4:17:37 PM	5757	21.21	20.75	0.46	0.0	3019	0.036	0.305	0.268	0.0	0.524	0.7	0.50
4	0101	5/18/2016 4:18:07 PM	5736	21.21	20.75	0.46	0.0	2993	0.036	0.302	0.266	0.0	0.522	0.7	0.50
5	0101	5/18/2016 4:18:37 PM	5736	21.21	20.75	0.46	0.0	2998	0.036	0.303	0.266	0.0	0.523	0.7	0.50
6	0101	5/18/2016 4:19:07 PM	5714	21.21	20.75	0.46	0.0	2960	0.036	0.299	0.263	0.0	0.518	0.7	0.50
7	0101	5/18/2016 4:19:37 PM	5650	21.21	20.75	0.45	0.0	2911	0.036	0.295	0.259	0.0	0.515	0.7	0.50
8	0101	5/18/2016 4:20:07 PM	5640	21.21	20.76	0.45	0.0	2875	0.036	0.292	0.255	0.0	0.510	0.7	0.50
9	0101	5/18/2016 4:20:37 PM	5561	21.21	20.76	0.44	0.0	2814	0.036	0.286	0.250	0.0	0.506	0.7	0.50
10	0101	5/18/2016 4:21:07 PM	5553	21.21	20.76	0.44	0.0	2800	0.036	0.285	0.249	0.0	0.504	0.7	0.50
11	EVENT	5/18/2016 4:21:37 PM	5560	21.21	20.76	0.44	0.0	2828	0.036	0.288	0.251	0.0	0.509	0.7	0.50
12	0101	5/18/2016 4:22:07 PM	5782	21.21	20.74	0.46	0.0	2993	0.036	0.302	0.266	0.0	0.518	0.7	0.50
13	0101	5/18/2016 4:22:37 PM	5755	21.21	20.75	0.46	0.0	2993	0.036	0.302	0.266	0.0	0.520	0.7	0.50
14	0101	5/18/2016 4:23:07 PM	5693	21.21	20.75	0.45	0.0	2961	0.036	0.299	0.263	0.0	0.520	0.7	0.50
15	0101	5/18/2016 4:23:37 PM	5653	21.21	20.75	0.45	0.0	2936	0.036	0.297	0.261	0.0	0.519	0.7	0.50
16	0101	5/18/2016 4:24:07 PM	5589	21.21	20.76	0.45	0.0	2886	0.036	0.293	0.256	0.0	0.516	0.7	0.50
17	0101	5/18/2016 4:24:37 PM	5564	21.21	20.76	0.44	0.0	2861	0.036	0.290	0.254	0.0	0.514	0.7	0.50
18	0101	5/18/2016 4:25:07 PM	5537	21.21	20.76	0.44	0.0	2831	0.036	0.288	0.251	0.0	0.511	0.7	0.50
19	0101	5/18/2016 4:25:37 PM	5491	21.21	20.77	0.44	0.0	2799	0.036	0.285	0.249	0.0	0.510	0.6	0.50
20	0101	5/18/2016 4:26:07 PM	5428	21.21	20.77	0.43	0.0	2759	0.036	0.281	0.245	0.0	0.508	0.6	0.50
21	EVENT	5/18/2016 4:26:37 PM	5374	21.21	20.78	0.43	0.0	2722	0.036	0.278	0.242	0.0	0.506	0.6	0.50
22	0101	5/18/2016 4:27:07 PM	5372	21.21	20.78	0.43	0.0	2754	0.036	0.281	0.245	0.0	0.513	0.6	0.50
23	0101	5/18/2016 4:27:37 PM	5398	21.21	20.77	0.43	0.0	2792	0.036	0.284	0.248	0.0	0.517	0.6	0.50
24	0101	5/18/2016 4:28:07 PM	5370	21.21	20.78	0.43	0.0	2766	0.036	0.282	0.246	0.0	0.515	0.6	0.50
25	0101	5/18/2016 4:28:37 PM	5398	21.21	20.77	0.43	0.0	2790	0.036	0.284	0.248	0.0	0.517	0.6	0.50
26	0101	5/18/2016 4:29:07 PM	5414	21.21	20.77	0.43	0.0	2782	0.036	0.283	0.247	0.0	0.514	0.6	0.50
27	0101	5/18/2016 4:29:37 PM	5429	21.21	20.77	0.43	0.0	2778	0.036	0.283	0.247	0.0	0.512	0.6	0.50
28	0101	5/18/2016 4:30:07 PM	5415	21.21	20.77	0.43	0.0	2758	0.036	0.281	0.245	0.0	0.509	0.6	0.50
29	0101	5/18/2016 4:30:37 PM	5445	21.21	20.77	0.43	0.0	2788	0.036	0.284	0.248	0.0	0.512	0.6	0.50
30	0101	5/18/2016 4:31:07 PM	5458	21.21	20.77	0.43	0.0	2795	0.036	0.285	0.248	0.0	0.512	0.6	0.50
31	EVENT	5/18/2016 4:35:07 PM	5873	21.20	20.74	0.47	0.0	3103	0.046	0.322	0.276	0.0	0.528	0.7	0.50
32	0101	5/18/2016 4:35:37 PM	5824	21.20	20.74	0.47	0.0	3065	0.046	0.318	0.272	0.0	0.526	0.7	0.50
33	0101	5/18/2016 4:36:07 PM	5709	21.20	20.75	0.46	0.0	2974	0.046	0.310	0.264	0.0	0.521	0.7	0.50
34	0101	5/18/2016 4:36:37 PM	5652	21.20	20.75	0.45	0.1	2953	0.046	0.308	0.262	0.0	0.522	0.7	0.50
35	0101	5/18/2016 4:37:07 PM	5594	21.20	20.76	0.45	0.1	2921	0.046	0.305	0.260	0.0	0.522	0.7	0.50
36	0101	5/18/2016 4:37:37 PM	5542	21.20	20.76	0.44	0.1	2883	0.046	0.302	0.256	0.0	0.520	0.7	0.50
37	0101	5/18/2016 4:38:07 PM	5532	21.20	20.76	0.44	0.1	2873	0.046	0.301	0.255	0.0	0.519	0.7	0.50
38	0101	5/18/2016 4:38:37 PM	5500	21.20	20.77	0.44	0.1	2851	0.046	0.299	0.253	0.0	0.518	0.7	0.50
39	0101	5/18/2016 4:39:07 PM	5480	21.20	20.77	0.44	0.1	2832	0.046	0.298	0.252	0.0	0.517	0.6	0.50
40	EVENT	5/18/2016 4:39:37 PM	5487	21.20	20.77	0.44	0.1	2846	0.046	0.299	0.253	0.0	0.519	0.7	0.50
41	0101	5/18/2016 4:40:07 PM	5546	21.20	20.76	0.44	0.1	2885	0.046	0.302	0.256	0.0	0.520	0.7	0.50
42	0101	5/18/2016 4:40:37 PM	5512	21.20	20.77	0.44	0.1	2867	0.046	0.301	0.255	0.0	0.520	0.7	0.50
43	0101	5/18/2016 4:41:07 PM	5511	21.20	20.76	0.44	0.1	2879	0.046	0.302	0.256	0.0	0.522	0.7	0.50
44	0101	5/18/2016 4:41:37 PM	5453	21.20	20.77	0.44	0.1	2865	0.046	0.300	0.255	0.0	0.525	0.6	0.50
45	0101	5/18/2016 4:42:07 PM	5454	21.20	20.77	0.44	0.1	2863	0.046	0.300	0.254	0.0	0.525	0.6	0.50
46	0101	5/18/2016 4:42:37 PM	5409	21.20	20.77	0.43	0.1	2826	0.046	0.297	0.251	0.0	0.523	0.6	0.50
47	0101	5/18/2016 4:43:07 PM	5394	21.20	20.77	0.43	0.1	2836	0.046	0.298	0.252	0.0	0.526	0.6	0.50
48	0101	5/18/2016 4:43:37 PM	5439	21.20	20.77	0.44	0.1	2901	0.046	0.304	0.258	0.0	0.533	0.6	0.50
49	0101	5/18/2016 4:44:07 PM	5445	21.20	20.77	0.44	0.1	2904	0.046	0.304	0.258	0.0	0.533	0.6	0.50
50	0101	5/18/2016 4:44:37 PM	5466	21.20	20.77	0.44	0.1	2909	0.046	0.304	0.258	0.0	0.532	0.7	0.50
51	0101	5/18/2016 4:45:07 PM	5490	21.20	20.77	0.44	0.1	2931	0.046	0.306	0.260	0.0	0.534	0.7	0.50
52	EVENT	5/18/2016 4:45:37 PM	5507	21.20	20.76	0.44	0.1	2951	0.046	0.308	0.262	0.0	0.536	0.7	0.50
53	0101	5/18/2016 4:46:07 PM	5604	21.20	20.76	0.45	0.1	3011	0.046	0.313	0.268	0.0	0.537	0.7	0.50
54	0101	5/18/2016 4:46:37 PM	5631	21.20	20.75	0.45	0.1	3022	0.046	0.314	0.268	0.0	0.537	0.7	0.50
55	0101	5/18/2016 4:47:07 PM	5636	21.20	20.75	0.45	0.1	3023	0.046	0.314	0.269	0.0	0.536	0.7	0.50
56	0101	5/18/2016 4:47:37 PM	5638	21.20	20.75	0.45	0.1	3035	0.046	0.316	0.270	0.0	0.538	0.7	0.50
57	0101	5/18/2016 4:48:07 PM	5658	21.20	20.75	0.45	0.1	3033	0.046	0.315	0.269	0.0	0.536	0.7	0.50
58	0101	5/18/2016 4:48:37 PM	5638	21.20	20.75	0.45	0.1	2995	0.046	0.312	0.266	0.0	0.531	0.7	0.50
59	0101	5/18/2016 4:49:07 PM	5620	21.20	20.76	0.45	0.1	2957	0.046	0.309	0.263	0.0	0.526	0.7	0.50
60	0101	5/18/2016 4:49:37 PM	5621	21.20	20.76	0.45	0.1	2961	0.046	0.309	0.263	0.0	0.527	0.7	0.50
61	EVENT	5/18/2016 4:53:37 PM	6267	21.21	20.70	0.51	0.1	3581	0.036	0.355	0.318	0.0	0.571	0.8	0.50
62	0101	5/18/2016 4:54:07 PM	6110	21.21	20.71	0.49	0.1	3436	0.036	0.342	0.305	0.0	0.562	0.7	0.50
63	0101	5/18/2016 4:54:37 PM	5974	21.21	20.72	0.48	0.1	3326	0.036	0.332	0.295	0.1	0.557	0.7	0.50
64	0101	5/18/2016 4:55:07 PM	5871	21.21	20.73	0.47	0.1	3220	0.036	0.322	0.286	0.1	0.548	0.7	0.50
65	EVENT	5/18/2016 4:55:37 PM	5797	21.21	20.74	0.47	0.1	3164	0.036	0.318	0.281	0.1	0.546	0.7	0.50
66	0101	5/18/2016 4:56:07 PM	5803	21.21	20.74	0.47	0.1	3177	0.036	0.319	0.282	0.1	0.547	0.7	0.50
67	0101	5/18/2016 4:56:37 PM	5777	21.21	20.74	0.46	0.1	3157	0.036	0.317	0.280	0.1	0.546	0.7	0.50
68	0101	5/18/2016 4:57:07 PM	5708	21.21	20.75	0.46	0.1	3100	0.036	0.312	0.275	0.1	0.543	0.7	0.50
69	0101	5/18/2016 4:57:37 PM	5714	21.21	20.75	0.46	0.1	3138	0.036	0.315	0.279	0.1	0.549	0.7	0.50
70	0101	5/18/2016 4:58:07 PM	5736	21.21	20.74	0.46	0.1	3157	0.036	0.317	0.280	0.1	0.550	0.7	0.50
71	0101	5/18/2016 4:58:37 PM	5705	21.21	20.75	0.46	0.1	3162	0.036	0.317	0.281	0.1	0.554	0.7	0.50
72	0101	5/18/2016 4:59:07 PM	5698	21.21	20.75	0.46	0.1	3151	0.036	0.316	0.280	0.1	0.553	0.7	0.50
73	0101	5/18/2016 4:59:37 PM	5704	21.21	20.75	0.46	0.1	3132	0.036	0.315	0.278	0.1	0.549	0.7	0.50
:EVENTS
===============	===============	===============	===============
INTERVAL		DATE/TIME	DESC.
===============	===============	===============	===============
1		5/18/2016 4:13:24 PM	6m/min
11		5/18/2016 4:21:22 PM	8m/min
21		5/18/2016 4:26:19 PM	10m/min
31		5/18/2016 4:34:22 PM	12m/min
40		5/18/2016 4:39:13 PM	14m/min
52		5/18/2016 4:45:17 PM	16m/min
61		5/18/2016 4:50:40 PM	18 m/min
65		5/18/2016 4:55:25 PM	20 m/min
