# Supplementary material for: Physical activity prevents acute inflammation in a gout model by downregulation of TLR2 on circulating neutrophils as well as inhibition of serum CXCL1 and is associated with decreased pain and inflammation in gout patients
Source: PLoS One. 2020 Oct 1;15(10):e0237520. doi: 10.1371/journal.pone.0237520 (PMC7529261; doi:10.1371/journal.pone.0237520)
Supplement: S1 Raw data — (ZIP) [file pone.0237520.s006.zip › raw data files/8-24-2016 VO2 max analysis/longer intervals/5-18-2016/VO2 Exercise 051616 2016-05-17 M5E2 5-18-2016.0101.CSV]

Oxymax CSV File
CSV Generation Date	5/18/2016 3:19:01 PM
Experiment Started	5/18/2016 2:25:04 PM
Data Filename	C:\Users\lab\Desktop\Stanford\Young\N Young Treadmill VO2 Exercise 051616 2016-05-17 M5E2 5-18-2016.CDTA
Group/Cage	0101
O2 Calibration Date	5/14/2016 9:56:16 AM
CO2 Calibration Date	5/14/2016 9:51:10 AM
Subject ID	M5E2 5-18-2016
Subject Mass (G)	25.9
Reference Settle Time (s)	90
Reference Measure Time (s)	30
Cage Settle Time (s)	90
Cage Measure Time (s)	30
Reference Method	EVRYNN=30
Heat Calculation Method	STD
:DATA
===============	===============	===============	===============	===============	===============	===============	===============	===============	===============	===============	===============	===============	===============	===============	===============
INTERVAL	CHAN	DATE/TIME	VO2	O2IN	O2OUT	DO2	ACCO2	VCO2	CO2IN	CO2OUT	DCO2	ACCCO2	RER	HEAT	FLOW
#			ml/kg/hr	%	%		L	ml/kg/hr	%	%		L		kcal/hr	LPM
===============	===============	===============	===============	===============	===============	===============	===============	===============	===============	===============	===============	===============	===============	===============	===============
1	0101	5/18/2016 2:29:07 PM	5112	21.13	20.72	0.40	0.0	3052	0.037	0.301	0.264	0.0	0.597	0.6	0.50
2	0101	5/18/2016 2:29:37 PM	5084	21.13	20.72	0.40	0.0	3018	0.037	0.298	0.261	0.0	0.594	0.6	0.50
3	0101	5/18/2016 2:30:07 PM	5075	21.13	20.73	0.40	0.0	2981	0.037	0.295	0.258	0.0	0.587	0.6	0.50
4	0101	5/18/2016 2:30:37 PM	5061	21.13	20.73	0.40	0.0	2998	0.037	0.296	0.259	0.0	0.593	0.6	0.50
5	0101	5/18/2016 2:31:07 PM	5083	21.13	20.72	0.40	0.0	2993	0.037	0.296	0.259	0.0	0.589	0.6	0.50
6	0101	5/18/2016 2:31:37 PM	5041	21.13	20.73	0.40	0.0	2925	0.037	0.290	0.253	0.0	0.580	0.6	0.50
7	0101	5/18/2016 2:32:07 PM	5027	21.13	20.73	0.40	0.0	2910	0.037	0.289	0.252	0.0	0.579	0.6	0.50
8	0101	5/18/2016 2:32:37 PM	5012	21.13	20.73	0.39	0.0	2890	0.037	0.287	0.250	0.0	0.577	0.6	0.50
9	0101	5/18/2016 2:33:07 PM	4910	21.13	20.74	0.39	0.0	2832	0.037	0.282	0.245	0.0	0.577	0.6	0.50
10	0101	5/18/2016 2:33:37 PM	4839	21.13	20.75	0.38	0.0	2775	0.037	0.277	0.240	0.0	0.574	0.6	0.50
11	0101	5/18/2016 2:34:07 PM	4719	21.13	20.75	0.37	0.0	2718	0.037	0.272	0.235	0.0	0.576	0.6	0.50
12	EVENT	5/18/2016 2:34:37 PM	4695	21.13	20.76	0.37	0.0	2735	0.037	0.273	0.236	0.0	0.583	0.6	0.50
13	0101	5/18/2016 2:35:07 PM	4872	21.13	20.74	0.39	0.0	2928	0.037	0.290	0.253	0.0	0.601	0.6	0.50
14	0101	5/18/2016 2:35:37 PM	4904	21.13	20.74	0.39	0.0	2901	0.037	0.288	0.251	0.0	0.592	0.6	0.50
15	0101	5/18/2016 2:36:07 PM	4845	21.13	20.74	0.38	0.0	2847	0.037	0.283	0.246	0.0	0.588	0.6	0.50
16	0101	5/18/2016 2:36:37 PM	4802	21.13	20.75	0.38	0.0	2810	0.037	0.280	0.243	0.0	0.585	0.6	0.50
17	0101	5/18/2016 2:37:07 PM	4811	21.13	20.75	0.38	0.0	2826	0.037	0.281	0.244	0.0	0.587	0.6	0.50
18	0101	5/18/2016 2:37:37 PM	4850	21.13	20.74	0.38	0.0	2851	0.037	0.283	0.246	0.0	0.588	0.6	0.50
19	0101	5/18/2016 2:38:07 PM	4787	21.13	20.75	0.38	0.0	2815	0.037	0.280	0.243	0.0	0.588	0.6	0.50
20	0101	5/18/2016 2:38:37 PM	4765	21.13	20.75	0.38	0.0	2780	0.037	0.277	0.240	0.0	0.583	0.6	0.50
21	0101	5/18/2016 2:39:07 PM	4685	21.13	20.76	0.37	0.0	2702	0.037	0.271	0.234	0.0	0.577	0.5	0.50
22	0101	5/18/2016 2:39:37 PM	4562	21.13	20.77	0.36	0.0	2606	0.037	0.262	0.225	0.0	0.571	0.5	0.50
23	EVENT	5/18/2016 2:40:07 PM	4506	21.13	20.77	0.35	0.0	2582	0.037	0.260	0.223	0.0	0.573	0.5	0.50
24	0101	5/18/2016 2:40:37 PM	4588	21.13	20.77	0.36	0.0	2639	0.037	0.265	0.228	0.0	0.575	0.5	0.50
25	0101	5/18/2016 2:41:07 PM	4606	21.13	20.76	0.36	0.0	2667	0.037	0.267	0.231	0.0	0.579	0.5	0.50
26	0101	5/18/2016 2:41:37 PM	4629	21.13	20.76	0.36	0.0	2674	0.037	0.268	0.231	0.0	0.578	0.5	0.50
27	0101	5/18/2016 2:42:07 PM	4602	21.13	20.76	0.36	0.0	2717	0.037	0.272	0.235	0.0	0.590	0.5	0.50
28	0101	5/18/2016 2:42:37 PM	4678	21.13	20.76	0.37	0.0	2781	0.037	0.277	0.240	0.0	0.595	0.6	0.50
29	0101	5/18/2016 2:43:07 PM	4704	21.13	20.75	0.37	0.0	2780	0.037	0.277	0.240	0.0	0.591	0.6	0.50
30	0101	5/18/2016 2:43:37 PM	4773	21.13	20.75	0.38	0.0	2842	0.037	0.283	0.246	0.0	0.595	0.6	0.50
31	EVENT	5/18/2016 2:47:37 PM	5385	21.15	20.72	0.42	0.0	3163	0.036	0.310	0.273	0.0	0.587	0.6	0.50
32	0101	5/18/2016 2:48:07 PM	5284	21.15	20.73	0.42	0.0	3058	0.036	0.301	0.264	0.0	0.579	0.6	0.50
33	0101	5/18/2016 2:48:37 PM	5187	21.15	20.74	0.41	0.0	2982	0.036	0.294	0.258	0.0	0.575	0.6	0.50
34	0101	5/18/2016 2:49:07 PM	5205	21.15	20.74	0.41	0.0	3050	0.036	0.300	0.264	0.0	0.586	0.6	0.50
35	0101	5/18/2016 2:49:37 PM	5227	21.15	20.74	0.41	0.0	3094	0.036	0.304	0.267	0.0	0.592	0.6	0.50
36	0101	5/18/2016 2:50:07 PM	5202	21.15	20.74	0.41	0.0	3072	0.036	0.302	0.266	0.0	0.591	0.6	0.50
37	0101	5/18/2016 2:50:37 PM	5165	21.15	20.74	0.41	0.0	3072	0.036	0.302	0.266	0.0	0.595	0.6	0.50
38	0101	5/18/2016 2:51:07 PM	5164	21.15	20.74	0.41	0.0	3041	0.036	0.299	0.263	0.0	0.589	0.6	0.50
39	0101	5/18/2016 2:51:37 PM	5142	21.15	20.74	0.41	0.0	2989	0.036	0.295	0.258	0.0	0.581	0.6	0.50
40	0101	5/18/2016 2:52:07 PM	5121	21.15	20.75	0.40	0.1	2943	0.036	0.291	0.254	0.0	0.575	0.6	0.50
41	0101	5/18/2016 2:52:37 PM	5101	21.15	20.75	0.40	0.1	2915	0.036	0.288	0.252	0.0	0.571	0.6	0.50
42	EVENT	5/18/2016 2:53:07 PM	5024	21.15	20.75	0.39	0.1	2876	0.036	0.285	0.249	0.0	0.572	0.6	0.50
43	0101	5/18/2016 2:53:37 PM	4972	21.15	20.76	0.39	0.1	2845	0.036	0.282	0.246	0.0	0.572	0.6	0.50
44	0101	5/18/2016 2:54:07 PM	4929	21.15	20.76	0.39	0.1	2829	0.036	0.281	0.245	0.0	0.574	0.6	0.50
45	0101	5/18/2016 2:54:37 PM	4970	21.15	20.76	0.39	0.1	2877	0.036	0.285	0.249	0.0	0.579	0.6	0.50
46	0101	5/18/2016 2:55:07 PM	4938	21.15	20.76	0.39	0.1	2854	0.036	0.283	0.247	0.0	0.578	0.6	0.50
47	0101	5/18/2016 2:55:37 PM	4948	21.15	20.76	0.39	0.1	2858	0.036	0.283	0.247	0.0	0.578	0.6	0.50
48	0101	5/18/2016 2:56:07 PM	4893	21.15	20.76	0.39	0.1	2829	0.036	0.281	0.245	0.0	0.578	0.6	0.50
49	0101	5/18/2016 2:56:37 PM	4878	21.15	20.76	0.38	0.1	2845	0.036	0.282	0.246	0.0	0.583	0.6	0.50
50	0101	5/18/2016 2:57:07 PM	4849	21.15	20.77	0.38	0.1	2799	0.036	0.278	0.242	0.0	0.577	0.6	0.50
51	0101	5/18/2016 2:57:37 PM	4843	21.15	20.77	0.38	0.1	2800	0.036	0.278	0.242	0.0	0.578	0.6	0.50
52	EVENT	5/18/2016 2:58:07 PM	4848	21.15	20.77	0.38	0.1	2804	0.036	0.279	0.242	0.0	0.578	0.6	0.50
53	0101	5/18/2016 2:58:37 PM	4882	21.15	20.76	0.38	0.1	2846	0.036	0.282	0.246	0.0	0.583	0.6	0.50
54	0101	5/18/2016 2:59:07 PM	4921	21.15	20.76	0.39	0.1	2889	0.036	0.286	0.250	0.0	0.587	0.6	0.50
55	0101	5/18/2016 2:59:37 PM	5016	21.15	20.75	0.40	0.1	2976	0.036	0.294	0.257	0.0	0.593	0.6	0.50
56	0101	5/18/2016 3:00:07 PM	5096	21.15	20.75	0.40	0.1	3016	0.036	0.297	0.261	0.0	0.592	0.6	0.50
57	0101	5/18/2016 3:00:37 PM	5093	21.15	20.75	0.40	0.1	2984	0.036	0.294	0.258	0.0	0.586	0.6	0.50
58	0101	5/18/2016 3:01:07 PM	5103	21.15	20.75	0.40	0.1	2992	0.036	0.295	0.259	0.0	0.586	0.6	0.50
59	0101	5/18/2016 3:01:37 PM	5091	21.15	20.75	0.40	0.1	2982	0.036	0.294	0.258	0.0	0.586	0.6	0.50
60	0101	5/18/2016 3:02:07 PM	5086	21.15	20.75	0.40	0.1	2984	0.036	0.294	0.258	0.0	0.587	0.6	0.50
61	EVENT	5/18/2016 3:06:07 PM	5940	21.17	20.70	0.47	0.1	3414	0.036	0.331	0.295	0.0	0.575	0.7	0.50
62	0101	5/18/2016 3:06:37 PM	5826	21.17	20.71	0.46	0.1	3356	0.036	0.326	0.290	0.0	0.576	0.7	0.50
63	0101	5/18/2016 3:07:07 PM	5749	21.17	20.72	0.45	0.1	3289	0.036	0.320	0.284	0.0	0.572	0.7	0.50
64	0101	5/18/2016 3:07:37 PM	5691	21.17	20.72	0.45	0.1	3236	0.036	0.316	0.280	0.0	0.569	0.7	0.50
65	0101	5/18/2016 3:08:07 PM	5675	21.17	20.73	0.45	0.1	3212	0.036	0.313	0.278	0.1	0.566	0.7	0.50
66	0101	5/18/2016 3:08:37 PM	5630	21.17	20.73	0.44	0.1	3173	0.036	0.310	0.274	0.1	0.564	0.7	0.50
67	0101	5/18/2016 3:09:07 PM	5596	21.17	20.73	0.44	0.1	3136	0.036	0.307	0.271	0.1	0.560	0.7	0.50
68	0101	5/18/2016 3:09:37 PM	5530	21.17	20.74	0.43	0.1	3095	0.036	0.303	0.268	0.1	0.560	0.6	0.50
69	0101	5/18/2016 3:10:07 PM	5489	21.17	20.74	0.43	0.1	3061	0.036	0.300	0.265	0.1	0.558	0.6	0.50
70	0101	5/18/2016 3:10:37 PM	5417	21.17	20.75	0.42	0.1	3031	0.036	0.298	0.262	0.1	0.560	0.6	0.50
71	EVENT	5/18/2016 3:11:07 PM	5429	21.17	20.75	0.43	0.1	3035	0.036	0.298	0.262	0.1	0.559	0.6	0.50
72	0101	5/18/2016 3:11:37 PM	5449	21.17	20.74	0.43	0.1	3065	0.036	0.301	0.265	0.1	0.563	0.6	0.50
73	0101	5/18/2016 3:12:07 PM	5427	21.17	20.74	0.43	0.1	3071	0.036	0.301	0.266	0.1	0.566	0.6	0.50
74	0101	5/18/2016 3:12:37 PM	5368	21.17	20.75	0.42	0.1	3046	0.036	0.299	0.263	0.1	0.568	0.6	0.50
75	0101	5/18/2016 3:13:07 PM	5340	21.17	20.75	0.42	0.1	3041	0.036	0.299	0.263	0.1	0.570	0.6	0.50
76	0101	5/18/2016 3:13:37 PM	5315	21.17	20.75	0.42	0.1	3015	0.036	0.296	0.261	0.1	0.567	0.6	0.50
77	0101	5/18/2016 3:14:07 PM	5299	21.17	20.75	0.42	0.1	2999	0.036	0.295	0.259	0.1	0.566	0.6	0.50
78	0101	5/18/2016 3:14:37 PM	5325	21.17	20.75	0.42	0.1	3045	0.036	0.299	0.263	0.1	0.572	0.6	0.50
79	0101	5/18/2016 3:15:07 PM	5302	21.17	20.75	0.42	0.1	3028	0.036	0.298	0.262	0.1	0.571	0.6	0.50
80	0101	5/18/2016 3:15:37 PM	5313	21.17	20.75	0.42	0.1	3057	0.036	0.300	0.264	0.1	0.575	0.6	0.50
81	0101	5/18/2016 3:16:07 PM	5354	21.17	20.75	0.42	0.1	3103	0.036	0.304	0.268	0.1	0.579	0.6	0.50
82	0101	5/18/2016 3:16:37 PM	5216	21.17	20.76	0.41	0.1	2955	0.036	0.291	0.255	0.1	0.567	0.6	0.50
83	0101	5/18/2016 3:17:07 PM	3320	21.17	20.92	0.25	0.1	1076	0.036	0.129	0.093	0.1	0.324	0.4	0.50
84	0101	5/18/2016 3:17:37 PM	1626	21.17	21.06	0.11	0.1	134	0.036	0.047	0.012	0.1	0.083	0.2	0.50
85	0101	5/18/2016 3:18:07 PM	1501	21.17	21.07	0.10	0.1	63	0.036	0.041	0.005	0.1	0.042	0.2	0.50
86	0101	5/18/2016 3:18:37 PM	1469	21.17	21.07	0.10	0.1	63	0.036	0.041	0.005	0.1	0.043	0.1	0.50
:EVENTS
===============	===============	===============	===============
INTERVAL		DATE/TIME	DESC.
===============	===============	===============	===============
12		5/18/2016 2:34:23 PM	8m/min
23		5/18/2016 2:39:55 PM	10 m/min
31		5/18/2016 2:44:59 PM	12 m/min
42		5/18/2016 2:52:50 PM
14 m/min
52		5/18/2016 2:57:50 PM	16 m/min
61		5/18/2016 3:04:29 PM	18m/min
71		5/18/2016 3:11:04 PM	20 m/min
