# Supplementary material for: Physical activity prevents acute inflammation in a gout model by downregulation of TLR2 on circulating neutrophils as well as inhibition of serum CXCL1 and is associated with decreased pain and inflammation in gout patients
Source: PLoS One. 2020 Oct 1;15(10):e0237520. doi: 10.1371/journal.pone.0237520 (PMC7529261; doi:10.1371/journal.pone.0237520)
Supplement: S1 Raw data — (ZIP) [file pone.0237520.s006.zip › raw data files/8-24-2016 VO2 max analysis/shorter intervals/5-23-16/N Youg treadill VO2 052316 2016-05-23. M2c2.0101.CSV]

Oxymax CSV File
CSV Generation Date	5/23/2016 1:34:04 PM
Experiment Started	5/23/2016 1:04:14 PM
Data Filename	C:\Users\lab\Desktop\Stanford\Young\N Youg treadill VO2 052316 2016-05-23. M2c2.CDTA
Group/Cage	0101
O2 Calibration Date	5/23/2016 7:55:06 AM
CO2 Calibration Date	5/23/2016 7:49:45 AM
Subject ID	M2/C1
Subject Mass (G)	24.9
Reference Settle Time (s)	90
Reference Measure Time (s)	30
Cage Settle Time (s)	90
Cage Measure Time (s)	30
Reference Method	EVRYNN=30
Heat Calculation Method	STD_0
:DATA
===============	===============	===============	===============	===============	===============	===============	===============	===============	===============	===============	===============	===============	===============	===============	===============
INTERVAL	CHAN	DATE/TIME	VO2	O2IN	O2OUT	DO2	ACCO2	VCO2	CO2IN	CO2OUT	DCO2	ACCCO2	RER	HEAT	FLOW
#			ml/kg/hr	%	%		l	ml/kg/hr	%	%		l		kcal/hr	LPM
===============	===============	===============	===============	===============	===============	===============	===============	===============	===============	===============	===============	===============	===============	===============	===============
1	0101	5/23/2016 1:08:19 PM	5668	20.87	20.45	0.42	0.0	2983	0.036	0.284	0.248	0.0	0.526	0.6	0.50
2	0101	5/23/2016 1:08:49 PM	5788	20.87	20.44	0.43	0.0	3029	0.036	0.288	0.252	0.0	0.523	0.6	0.50
3	0101	5/23/2016 1:09:19 PM	5834	20.87	20.44	0.44	0.0	3032	0.036	0.288	0.252	0.0	0.520	0.6	0.50
4	0101	5/23/2016 1:09:49 PM	5873	20.87	20.43	0.44	0.0	3022	0.036	0.287	0.251	0.0	0.515	0.7	0.50
5	0101	5/23/2016 1:10:19 PM	5921	20.87	20.43	0.44	0.0	3027	0.036	0.288	0.252	0.0	0.511	0.7	0.50
6	0101	5/23/2016 1:10:49 PM	5885	20.87	20.43	0.44	0.0	2977	0.036	0.284	0.248	0.0	0.506	0.7	0.50
7	0101	5/23/2016 1:11:19 PM	5839	20.87	20.44	0.44	0.0	2942	0.036	0.281	0.245	0.0	0.504	0.6	0.50
8	EVENT	5/23/2016 1:11:49 PM	5914	20.87	20.43	0.44	0.0	3053	0.036	0.290	0.254	0.0	0.516	0.7	0.50
9	0101	5/23/2016 1:12:19 PM	6224	20.87	20.40	0.47	0.0	3302	0.036	0.311	0.275	0.0	0.531	0.7	0.50
10	0101	5/23/2016 1:12:49 PM	6182	20.87	20.41	0.46	0.0	3277	0.036	0.309	0.273	0.0	0.530	0.7	0.50
11	0101	5/23/2016 1:13:19 PM	6132	20.87	20.41	0.46	0.0	3294	0.036	0.310	0.274	0.0	0.537	0.7	0.50
12	0101	5/23/2016 1:13:49 PM	6105	20.87	20.41	0.46	0.0	3294	0.036	0.310	0.274	0.0	0.540	0.7	0.50
13	0101	5/23/2016 1:14:19 PM	6165	20.87	20.41	0.46	0.0	3366	0.036	0.316	0.280	0.0	0.546	0.7	0.50
14	0101	5/23/2016 1:14:49 PM	6180	20.87	20.41	0.47	0.0	3378	0.036	0.317	0.281	0.0	0.547	0.7	0.50
15	0101	5/23/2016 1:15:19 PM	6181	20.87	20.41	0.47	0.0	3383	0.036	0.317	0.281	0.0	0.547	0.7	0.50
16	0101	5/23/2016 1:15:49 PM	6131	20.87	20.41	0.46	0.0	3353	0.036	0.315	0.279	0.0	0.547	0.7	0.50
17	0101	5/23/2016 1:16:19 PM	6223	20.87	20.40	0.47	0.0	3402	0.036	0.319	0.283	0.0	0.547	0.7	0.50
18	0101	5/23/2016 1:16:49 PM	6170	20.87	20.41	0.46	0.0	3312	0.036	0.311	0.275	0.0	0.537	0.7	0.50
19	0101	5/23/2016 1:17:19 PM	6137	20.87	20.41	0.46	0.0	3268	0.036	0.308	0.272	0.0	0.533	0.7	0.50
20	0101	5/23/2016 1:17:49 PM	6137	20.87	20.41	0.46	0.0	3263	0.036	0.307	0.271	0.0	0.532	0.7	0.50
21	0101	5/23/2016 1:18:19 PM	6104	20.87	20.41	0.46	0.0	3214	0.036	0.303	0.267	0.0	0.527	0.7	0.50
22	EVENT	5/23/2016 1:18:49 PM	6041	20.87	20.42	0.45	0.0	3178	0.036	0.300	0.264	0.0	0.526	0.7	0.50
23	0101	5/23/2016 1:19:19 PM	6103	20.87	20.41	0.46	0.0	3232	0.036	0.305	0.269	0.0	0.529	0.7	0.50
24	0101	5/23/2016 1:19:49 PM	6178	20.87	20.41	0.46	0.0	3305	0.036	0.311	0.275	0.0	0.535	0.7	0.50
25	0101	5/23/2016 1:20:19 PM	6141	20.87	20.41	0.46	0.0	3341	0.036	0.314	0.278	0.0	0.544	0.7	0.50
26	0101	5/23/2016 1:20:49 PM	6034	20.87	20.42	0.45	0.0	3246	0.036	0.306	0.270	0.0	0.538	0.7	0.50
27	0101	5/23/2016 1:21:19 PM	6027	20.87	20.42	0.45	0.0	3228	0.036	0.304	0.268	0.0	0.536	0.7	0.50
28	0101	5/23/2016 1:21:49 PM	6066	20.87	20.42	0.46	0.0	3240	0.036	0.305	0.269	0.0	0.534	0.7	0.50
29	EVENT	5/23/2016 1:22:19 PM	6134	20.87	20.41	0.46	0.0	3289	0.036	0.310	0.273	0.0	0.536	0.7	0.50
30	0101	5/23/2016 1:22:49 PM	6293	20.87	20.40	0.47	0.0	3380	0.036	0.317	0.281	0.0	0.537	0.7	0.50
31	EVENT	5/23/2016 1:26:49 PM	6992	20.87	20.35	0.53	0.0	3895	0.036	0.360	0.324	0.0	0.557	0.8	0.50
32	0101	5/23/2016 1:27:19 PM	7033	20.87	20.34	0.53	0.1	3921	0.036	0.362	0.326	0.0	0.557	0.8	0.50
33	0101	5/23/2016 1:27:49 PM	6836	20.87	20.36	0.52	0.1	3797	0.036	0.352	0.316	0.0	0.555	0.8	0.50
34	0101	5/23/2016 1:28:19 PM	6719	20.87	20.37	0.51	0.1	3754	0.036	0.348	0.312	0.0	0.559	0.8	0.50
35	EVENT	5/23/2016 1:28:49 PM	6645	20.87	20.37	0.50	0.1	3754	0.036	0.348	0.312	0.0	0.565	0.7	0.50
36	0101	5/23/2016 1:29:19 PM	6593	20.87	20.37	0.50	0.1	3749	0.036	0.348	0.312	0.0	0.569	0.7	0.50
37	0101	5/23/2016 1:29:49 PM	6606	20.87	20.37	0.50	0.1	3769	0.036	0.350	0.313	0.0	0.571	0.7	0.50
38	0101	5/23/2016 1:30:19 PM	6667	20.87	20.37	0.50	0.1	3789	0.036	0.351	0.315	0.0	0.568	0.7	0.50
39	0101	5/23/2016 1:30:49 PM	6739	20.87	20.36	0.51	0.1	3815	0.036	0.353	0.317	0.0	0.566	0.8	0.50
40	0101	5/23/2016 1:31:19 PM	6752	20.87	20.36	0.51	0.1	3801	0.036	0.352	0.316	0.0	0.563	0.8	0.50
41	EVENT	5/23/2016 1:31:49 PM	6766	20.87	20.36	0.51	0.1	3801	0.036	0.352	0.316	0.0	0.562	0.8	0.50
42	0101	5/23/2016 1:32:19 PM	6827	20.87	20.36	0.52	0.1	3819	0.036	0.354	0.318	0.0	0.559	0.8	0.50
43	0101	5/23/2016 1:32:49 PM	6834	20.87	20.36	0.52	0.1	3839	0.036	0.355	0.319	0.0	0.562	0.8	0.50
44	0101	5/23/2016 1:33:19 PM	6781	20.87	20.36	0.51	0.1	3817	0.036	0.354	0.317	0.0	0.563	0.8	0.50
45	0101	5/23/2016 1:33:49 PM	6686	20.87	20.37	0.50	0.1	3736	0.036	0.347	0.311	0.0	0.559	0.7	0.50
:EVENTS
===============	===============	===============	===============
INTERVAL		DATE/TIME	DESC.
===============	===============	===============	===============
8		5/23/2016 1:11:28 PM	8m/min
22		5/23/2016 1:18:31 PM	12m/min
29		5/23/2016 1:22:19 PM	10m/min at interval 15
31		5/23/2016 1:26:35 PM	16m/min
35		5/23/2016 1:28:42 PM	18m/min
41		5/23/2016 1:31:50 PM	20m/min
