# Supplementary material for: Physical activity prevents acute inflammation in a gout model by downregulation of TLR2 on circulating neutrophils as well as inhibition of serum CXCL1 and is associated with decreased pain and inflammation in gout patients
Source: PLoS One. 2020 Oct 1;15(10):e0237520. doi: 10.1371/journal.pone.0237520 (PMC7529261; doi:10.1371/journal.pone.0237520)
Supplement: S1 Raw data — (ZIP) [file pone.0237520.s006.zip › raw data files/8-24-2016 VO2 max analysis/shorter intervals/5-23-16/N Youg treadill VO2 052316 2016-05-23. M3c1.0101.CSV]

Oxymax CSV File
CSV Generation Date	5/23/2016 2:11:13 PM
Experiment Started	5/23/2016 1:38:04 PM
Data Filename	C:\Users\lab\Desktop\Stanford\Young\N Youg treadill VO2 052316 2016-05-23. M3c1.CDTA
Group/Cage	0101
O2 Calibration Date	5/23/2016 7:55:06 AM
CO2 Calibration Date	5/23/2016 7:49:45 AM
Subject ID	M3/C1
Subject Mass (G)	24
Reference Settle Time (s)	90
Reference Measure Time (s)	30
Cage Settle Time (s)	90
Cage Measure Time (s)	30
Reference Method	EVRYNN=30
Heat Calculation Method	STD_0
:DATA
===============	===============	===============	===============	===============	===============	===============	===============	===============	===============	===============	===============	===============	===============	===============	===============
INTERVAL	CHAN	DATE/TIME	VO2	O2IN	O2OUT	DO2	ACCO2	VCO2	CO2IN	CO2OUT	DCO2	ACCCO2	RER	HEAT	FLOW
#			ml/kg/hr	%	%		l	ml/kg/hr	%	%		l		kcal/hr	LPM
===============	===============	===============	===============	===============	===============	===============	===============	===============	===============	===============	===============	===============	===============	===============	===============
1	0101	5/23/2016 1:42:07 PM	6085	20.87	20.44	0.44	0.0	3041	0.036	0.280	0.244	0.0	0.500	0.6	0.50
2	0101	5/23/2016 1:42:37 PM	6299	20.87	20.42	0.45	0.0	3178	0.036	0.291	0.255	0.0	0.505	0.7	0.50
3	0101	5/23/2016 1:43:07 PM	6280	20.87	20.42	0.45	0.0	3150	0.036	0.289	0.253	0.0	0.502	0.7	0.50
4	0101	5/23/2016 1:43:37 PM	6229	20.87	20.43	0.45	0.0	3089	0.036	0.284	0.248	0.0	0.496	0.7	0.50
5	0101	5/23/2016 1:44:07 PM	6247	20.87	20.43	0.45	0.0	3083	0.036	0.283	0.247	0.0	0.494	0.7	0.50
6	0101	5/23/2016 1:44:37 PM	6146	20.87	20.43	0.44	0.0	2987	0.036	0.276	0.239	0.0	0.486	0.7	0.50
7	0101	5/23/2016 1:45:07 PM	6079	20.87	20.44	0.44	0.0	2999	0.036	0.277	0.240	0.0	0.493	0.6	0.50
8	EVENT	5/23/2016 1:45:37 PM	6151	20.87	20.43	0.44	0.0	3074	0.036	0.283	0.246	0.0	0.500	0.7	0.50
9	0101	5/23/2016 1:46:07 PM	6431	20.87	20.41	0.46	0.0	3255	0.036	0.297	0.261	0.0	0.506	0.7	0.50
10	0101	5/23/2016 1:46:37 PM	6316	20.87	20.42	0.45	0.0	3167	0.036	0.290	0.254	0.0	0.501	0.7	0.50
11	0101	5/23/2016 1:47:07 PM	6320	20.87	20.42	0.45	0.0	3179	0.036	0.291	0.255	0.0	0.503	0.7	0.50
12	0101	5/23/2016 1:47:37 PM	6310	20.87	20.42	0.45	0.0	3184	0.036	0.291	0.255	0.0	0.505	0.7	0.50
13	0101	5/23/2016 1:48:07 PM	6386	20.87	20.42	0.46	0.0	3239	0.036	0.296	0.260	0.0	0.507	0.7	0.50
14	0101	5/23/2016 1:48:37 PM	6412	20.87	20.41	0.46	0.0	3210	0.036	0.293	0.257	0.0	0.501	0.7	0.50
15	0101	5/23/2016 1:49:07 PM	6313	20.87	20.42	0.45	0.0	3184	0.036	0.291	0.255	0.0	0.504	0.7	0.50
16	EVENT	5/23/2016 1:49:37 PM	6378	20.87	20.42	0.46	0.0	3257	0.036	0.297	0.261	0.0	0.511	0.7	0.50
17	0101	5/23/2016 1:50:07 PM	6493	20.87	20.41	0.47	0.0	3341	0.036	0.304	0.268	0.0	0.515	0.7	0.50
18	0101	5/23/2016 1:50:37 PM	6539	20.87	20.40	0.47	0.0	3390	0.036	0.308	0.272	0.0	0.518	0.7	0.50
19	0101	5/23/2016 1:51:07 PM	6454	20.87	20.41	0.46	0.0	3310	0.036	0.302	0.265	0.0	0.513	0.7	0.50
20	0101	5/23/2016 1:51:37 PM	6403	20.87	20.41	0.46	0.0	3253	0.036	0.297	0.261	0.0	0.508	0.7	0.50
21	0101	5/23/2016 1:52:07 PM	6357	20.87	20.42	0.46	0.0	3224	0.036	0.295	0.258	0.0	0.507	0.7	0.50
22	EVENT	5/23/2016 1:52:37 PM	6283	20.87	20.42	0.45	0.0	3196	0.036	0.292	0.256	0.0	0.509	0.7	0.50
23	0101	5/23/2016 1:53:07 PM	6517	20.87	20.40	0.47	0.0	3388	0.036	0.308	0.272	0.0	0.520	0.7	0.50
24	0101	5/23/2016 1:53:37 PM	6481	20.87	20.41	0.47	0.0	3354	0.036	0.305	0.269	0.0	0.517	0.7	0.50
25	0101	5/23/2016 1:54:07 PM	6461	20.87	20.41	0.47	0.0	3382	0.036	0.307	0.271	0.0	0.523	0.7	0.50
26	0101	5/23/2016 1:54:37 PM	6519	20.87	20.40	0.47	0.0	3402	0.036	0.309	0.273	0.0	0.522	0.7	0.50
27	0101	5/23/2016 1:55:07 PM	6396	20.87	20.41	0.46	0.0	3343	0.036	0.304	0.268	0.0	0.523	0.7	0.50
28	0101	5/23/2016 1:55:37 PM	6453	20.87	20.41	0.47	0.0	3412	0.036	0.310	0.273	0.0	0.529	0.7	0.50
29	EVENT	5/23/2016 1:56:07 PM	6437	20.87	20.41	0.47	0.0	3414	0.036	0.310	0.274	0.0	0.530	0.7	0.50
30	0101	5/23/2016 1:56:37 PM	6394	20.87	20.41	0.46	0.0	3406	0.036	0.309	0.273	0.0	0.533	0.7	0.50
31	EVENT	5/23/2016 2:00:37 PM	6901	20.87	20.37	0.50	0.0	3677	0.036	0.331	0.295	0.0	0.533	0.7	0.50
32	0101	5/23/2016 2:01:07 PM	6610	20.87	20.40	0.48	0.1	3474	0.036	0.315	0.279	0.0	0.526	0.7	0.50
33	0101	5/23/2016 2:01:37 PM	6491	20.87	20.40	0.47	0.1	3426	0.036	0.311	0.275	0.0	0.528	0.7	0.50
34	0101	5/23/2016 2:02:07 PM	6438	20.87	20.41	0.47	0.1	3454	0.036	0.313	0.277	0.0	0.536	0.7	0.50
35	EVENT	5/23/2016 2:02:37 PM	6507	20.87	20.40	0.47	0.1	3502	0.036	0.317	0.281	0.0	0.538	0.7	0.50
36	0101	5/23/2016 2:03:07 PM	6617	20.87	20.39	0.48	0.1	3554	0.036	0.321	0.285	0.0	0.537	0.7	0.50
37	0101	5/23/2016 2:03:37 PM	6715	20.87	20.39	0.49	0.1	3606	0.036	0.325	0.289	0.0	0.537	0.7	0.50
38	0101	5/23/2016 2:04:07 PM	6711	20.87	20.39	0.49	0.1	3594	0.036	0.324	0.288	0.0	0.536	0.7	0.50
39	0101	5/23/2016 2:04:37 PM	6715	20.87	20.39	0.49	0.1	3654	0.036	0.329	0.293	0.0	0.544	0.7	0.50
40	0101	5/23/2016 2:05:07 PM	6694	20.87	20.39	0.49	0.1	3633	0.036	0.327	0.291	0.0	0.543	0.7	0.50
41	0101	5/23/2016 2:05:37 PM	6648	20.87	20.39	0.48	0.1	3602	0.036	0.325	0.289	0.0	0.542	0.7	0.50
42	EVENT	5/23/2016 2:06:07 PM	6634	20.87	20.39	0.48	0.1	3593	0.036	0.324	0.288	0.0	0.542	0.7	0.50
43	0101	5/23/2016 2:06:37 PM	6684	20.87	20.39	0.48	0.1	3611	0.036	0.325	0.289	0.0	0.540	0.7	0.50
44	0101	5/23/2016 2:07:07 PM	6718	20.87	20.39	0.49	0.1	3645	0.036	0.328	0.292	0.0	0.543	0.7	0.50
45	0101	5/23/2016 2:07:37 PM	6726	20.87	20.39	0.49	0.1	3669	0.036	0.330	0.294	0.0	0.545	0.7	0.50
46	0101	5/23/2016 2:08:07 PM	6673	20.87	20.39	0.48	0.1	3639	0.036	0.328	0.292	0.0	0.545	0.7	0.50
47	0101	5/23/2016 2:08:37 PM	6682	20.87	20.39	0.48	0.1	3653	0.036	0.329	0.293	0.0	0.547	0.7	0.50
48	0101	5/23/2016 2:09:07 PM	6657	20.87	20.39	0.48	0.1	3648	0.036	0.328	0.292	0.0	0.548	0.7	0.50
:EVENTS
===============	===============	===============	===============
INTERVAL		DATE/TIME	DESC.
===============	===============	===============	===============
8		5/23/2016 1:45:22 PM	8m/min
16		5/23/2016 1:49:22 PM	10m/min
22		5/23/2016 1:52:18 PM	12m/min
29		5/23/2016 1:55:48 PM	14m/min
31		5/23/2016 1:59:54 PM	16m/min
35		5/23/2016 2:02:24 PM	18m/min
42		5/23/2016 2:05:50 PM	20m/min
