# Supplementary material for: Physical activity prevents acute inflammation in a gout model by downregulation of TLR2 on circulating neutrophils as well as inhibition of serum CXCL1 and is associated with decreased pain and inflammation in gout patients
Source: PLoS One. 2020 Oct 1;15(10):e0237520. doi: 10.1371/journal.pone.0237520 (PMC7529261; doi:10.1371/journal.pone.0237520)
Supplement: S1 Raw data — (ZIP) [file pone.0237520.s006.zip › raw data files/8-24-2016 VO2 max analysis/shorter intervals/5-23-16/N Youg treadill VO2 052316 2016-05-23. M4c1.0101.CSV]

Oxymax CSV File
CSV Generation Date	5/23/2016 2:46:19 PM
Experiment Started	5/23/2016 2:12:16 PM
Data Filename	C:\Users\lab\Desktop\Stanford\Young\N Youg treadill VO2 052316 2016-05-23. M4c1.CDTA
Group/Cage	0101
O2 Calibration Date	5/23/2016 7:55:06 AM
CO2 Calibration Date	5/23/2016 7:49:45 AM
Subject ID	M4/C1
Subject Mass (G)	24.7
Reference Settle Time (s)	90
Reference Measure Time (s)	30
Cage Settle Time (s)	90
Cage Measure Time (s)	30
Reference Method	EVRYNN=30
Heat Calculation Method	STD_0
:DATA
===============	===============	===============	===============	===============	===============	===============	===============	===============	===============	===============	===============	===============	===============	===============	===============
INTERVAL	CHAN	DATE/TIME	VO2	O2IN	O2OUT	DO2	ACCO2	VCO2	CO2IN	CO2OUT	DCO2	ACCCO2	RER	HEAT	FLOW
#			ml/kg/hr	%	%		l	ml/kg/hr	%	%		l		kcal/hr	LPM
===============	===============	===============	===============	===============	===============	===============	===============	===============	===============	===============	===============	===============	===============	===============	===============
1	EVENT	5/23/2016 2:16:18 PM	6546	20.87	20.38	0.49	0.0	3509	0.036	0.326	0.289	0.0	0.536	0.7	0.50
2	0101	5/23/2016 2:16:48 PM	6370	20.87	20.40	0.47	0.0	3321	0.036	0.310	0.274	0.0	0.521	0.7	0.50
3	0101	5/23/2016 2:17:18 PM	6472	20.87	20.39	0.48	0.0	3501	0.036	0.325	0.289	0.0	0.541	0.7	0.50
4	0101	5/23/2016 2:17:48 PM	6506	20.87	20.39	0.48	0.0	3421	0.036	0.318	0.282	0.0	0.526	0.7	0.50
5	0101	5/23/2016 2:18:18 PM	6150	20.87	20.41	0.46	0.0	3244	0.036	0.304	0.268	0.0	0.527	0.7	0.50
6	0101	5/23/2016 2:18:48 PM	6401	20.87	20.40	0.48	0.0	3361	0.036	0.313	0.277	0.0	0.525	0.7	0.50
7	0101	5/23/2016 2:19:18 PM	6258	20.87	20.41	0.46	0.0	3239	0.036	0.303	0.267	0.0	0.518	0.7	0.50
8	EVENT	5/23/2016 2:19:48 PM	6314	20.87	20.40	0.47	0.0	3314	0.036	0.310	0.273	0.0	0.525	0.7	0.50
9	0101	5/23/2016 2:20:18 PM	6446	20.87	20.39	0.48	0.0	3366	0.036	0.314	0.278	0.0	0.522	0.7	0.50
10	0101	5/23/2016 2:20:48 PM	6601	20.87	20.38	0.49	0.0	3470	0.036	0.322	0.286	0.0	0.526	0.7	0.50
11	0101	5/23/2016 2:21:18 PM	6618	20.87	20.38	0.49	0.0	3421	0.036	0.318	0.282	0.0	0.517	0.7	0.50
12	0101	5/23/2016 2:21:48 PM	6361	20.87	20.40	0.47	0.0	3253	0.036	0.305	0.268	0.0	0.511	0.7	0.50
13	0101	5/23/2016 2:22:18 PM	6339	20.87	20.40	0.47	0.0	3273	0.036	0.306	0.270	0.0	0.516	0.7	0.50
14	0101	5/23/2016 2:22:48 PM	6349	20.87	20.40	0.47	0.0	3290	0.036	0.308	0.271	0.0	0.518	0.7	0.50
15	EVENT	5/23/2016 2:23:18 PM	6396	20.87	20.40	0.47	0.0	3319	0.036	0.310	0.274	0.0	0.519	0.7	0.50
16	0101	5/23/2016 2:23:48 PM	6568	20.87	20.38	0.49	0.0	3470	0.036	0.322	0.286	0.0	0.528	0.7	0.50
17	0101	5/23/2016 2:24:18 PM	6421	20.87	20.39	0.48	0.0	3437	0.036	0.320	0.284	0.0	0.535	0.7	0.50
18	0101	5/23/2016 2:24:48 PM	6409	20.87	20.39	0.48	0.0	3458	0.036	0.321	0.285	0.0	0.539	0.7	0.50
19	0101	5/23/2016 2:25:18 PM	6366	20.87	20.40	0.47	0.0	3447	0.036	0.320	0.284	0.0	0.541	0.7	0.50
20	0101	5/23/2016 2:25:48 PM	6390	20.87	20.40	0.48	0.0	3471	0.036	0.322	0.286	0.0	0.543	0.7	0.50
21	0101	5/23/2016 2:26:18 PM	6231	20.87	20.41	0.46	0.0	3388	0.036	0.316	0.279	0.0	0.544	0.7	0.50
22	0101	5/23/2016 2:26:48 PM	6274	20.87	20.40	0.47	0.0	3420	0.036	0.318	0.282	0.0	0.545	0.7	0.50
23	EVENT	5/23/2016 2:27:18 PM	6308	20.87	20.40	0.47	0.0	3422	0.036	0.318	0.282	0.0	0.542	0.7	0.50
24	0101	5/23/2016 2:27:48 PM	6406	20.87	20.39	0.48	0.0	3499	0.036	0.325	0.289	0.0	0.546	0.7	0.50
25	0101	5/23/2016 2:28:18 PM	6382	20.87	20.39	0.48	0.0	3534	0.036	0.328	0.292	0.0	0.554	0.7	0.50
26	0101	5/23/2016 2:28:48 PM	6362	20.87	20.40	0.48	0.0	3542	0.036	0.328	0.292	0.0	0.557	0.7	0.50
27	0101	5/23/2016 2:29:18 PM	6390	20.87	20.39	0.48	0.0	3536	0.036	0.328	0.292	0.0	0.553	0.7	0.50
28	0101	5/23/2016 2:29:48 PM	6391	20.87	20.39	0.48	0.0	3546	0.036	0.329	0.292	0.0	0.555	0.7	0.50
29	EVENT	5/23/2016 2:30:18 PM	6382	20.87	20.39	0.48	0.0	3565	0.036	0.330	0.294	0.0	0.559	0.7	0.50
30	0101	5/23/2016 2:30:48 PM	6538	20.87	20.38	0.49	0.0	3729	0.036	0.344	0.308	0.0	0.570	0.7	0.50
31	EVENT	5/23/2016 2:34:48 PM	7332	20.87	20.32	0.56	0.1	4526	0.036	0.409	0.373	0.0	0.617	0.8	0.50
32	0101	5/23/2016 2:35:18 PM	7284	20.87	20.32	0.55	0.1	4472	0.036	0.405	0.369	0.0	0.614	0.8	0.50
33	0101	5/23/2016 2:35:48 PM	7208	20.87	20.33	0.55	0.1	4380	0.036	0.397	0.361	0.0	0.608	0.8	0.50
34	0101	5/23/2016 2:36:18 PM	7096	20.87	20.34	0.54	0.1	4286	0.036	0.389	0.353	0.0	0.604	0.8	0.50
35	EVENT	5/23/2016 2:36:48 PM	7016	20.87	20.34	0.53	0.1	4198	0.036	0.382	0.346	0.0	0.598	0.8	0.50
36	0101	5/23/2016 2:37:18 PM	7029	20.87	20.34	0.53	0.1	4175	0.036	0.380	0.344	0.0	0.594	0.8	0.50
37	0101	5/23/2016 2:37:48 PM	6849	20.87	20.36	0.52	0.1	3990	0.036	0.365	0.329	0.0	0.583	0.8	0.50
38	0101	5/23/2016 2:38:18 PM	6876	20.87	20.35	0.52	0.1	4061	0.036	0.371	0.335	0.0	0.591	0.8	0.50
39	0101	5/23/2016 2:38:48 PM	6959	20.87	20.35	0.52	0.1	4094	0.036	0.374	0.338	0.0	0.588	0.8	0.50
40	0101	5/23/2016 2:39:18 PM	6923	20.87	20.35	0.52	0.1	4050	0.036	0.370	0.334	0.0	0.585	0.8	0.50
41	0101	5/23/2016 2:39:48 PM	6870	20.87	20.36	0.52	0.1	4022	0.036	0.368	0.332	0.0	0.585	0.8	0.50
42	EVENT	5/23/2016 2:40:18 PM	6852	20.87	20.36	0.52	0.1	3964	0.036	0.363	0.327	0.0	0.578	0.8	0.50
43	0101	5/23/2016 2:40:48 PM	6916	20.87	20.35	0.52	0.1	4011	0.036	0.367	0.331	0.0	0.580	0.8	0.50
44	0101	5/23/2016 2:41:18 PM	6962	20.87	20.35	0.53	0.1	4133	0.036	0.377	0.341	0.0	0.594	0.8	0.50
45	0101	5/23/2016 2:41:48 PM	6910	20.87	20.35	0.52	0.1	4130	0.036	0.377	0.341	0.0	0.598	0.8	0.50
:EVENTS
===============	===============	===============	===============
INTERVAL		DATE/TIME	DESC.
===============	===============	===============	===============
1		5/23/2016 2:14:36 PM	6m/min
8		5/23/2016 2:19:45 PM	8m/min
15		5/23/2016 2:23:02 PM	10m/min
23		5/23/2016 2:26:52 PM	12m/min
29		5/23/2016 2:29:56 PM	14m/min
31		5/23/2016 2:32:54 PM	16m/min
35		5/23/2016 2:36:43 PM	18m/min
42		5/23/2016 2:39:55 PM	20m/min
