# Supplementary material for: Physical activity prevents acute inflammation in a gout model by downregulation of TLR2 on circulating neutrophils as well as inhibition of serum CXCL1 and is associated with decreased pain and inflammation in gout patients
Source: PLoS One. 2020 Oct 1;15(10):e0237520. doi: 10.1371/journal.pone.0237520 (PMC7529261; doi:10.1371/journal.pone.0237520)
Supplement: S1 Raw data — (ZIP) [file pone.0237520.s006.zip › raw data files/8-24-2016 VO2 max analysis/shorter intervals/5-23-16/N Youg treadill VO2 052316 2016-05-23. M5c1.0101.CSV]

Oxymax CSV File
CSV Generation Date	5/23/2016 3:18:59 PM
Experiment Started	5/23/2016 2:47:19 PM
Data Filename	C:\Users\lab\Desktop\Stanford\Young\N Youg treadill VO2 052316 2016-05-23. M5c1.CDTA
Group/Cage	0101
O2 Calibration Date	5/23/2016 7:55:06 AM
CO2 Calibration Date	5/23/2016 7:49:45 AM
Subject ID	M5/C1
Subject Mass (G)	26.6
Reference Settle Time (s)	90
Reference Measure Time (s)	30
Cage Settle Time (s)	90
Cage Measure Time (s)	30
Reference Method	EVRYNN=30
Heat Calculation Method	STD_0
:DATA
===============	===============	===============	===============	===============	===============	===============	===============	===============	===============	===============	===============	===============	===============	===============	===============
INTERVAL	CHAN	DATE/TIME	VO2	O2IN	O2OUT	DO2	ACCO2	VCO2	CO2IN	CO2OUT	DCO2	ACCCO2	RER	HEAT	FLOW
#			ml/kg/hr	%	%		l	ml/kg/hr	%	%		l		kcal/hr	LPM
===============	===============	===============	===============	===============	===============	===============	===============	===============	===============	===============	===============	===============	===============	===============	===============
1	EVENT	5/23/2016 2:51:21 PM	5527	20.87	20.43	0.44	0.0	2799	0.037	0.285	0.249	0.0	0.506	0.7	0.50
2	0101	5/23/2016 2:51:51 PM	5596	20.87	20.43	0.45	0.0	2861	0.037	0.291	0.254	0.0	0.511	0.7	0.50
3	0101	5/23/2016 2:52:21 PM	5646	20.87	20.42	0.45	0.0	2878	0.037	0.292	0.256	0.0	0.510	0.7	0.50
4	0101	5/23/2016 2:52:51 PM	5681	20.87	20.42	0.45	0.0	2891	0.037	0.293	0.257	0.0	0.509	0.7	0.50
5	0101	5/23/2016 2:53:21 PM	5751	20.87	20.42	0.46	0.0	2969	0.037	0.300	0.264	0.0	0.516	0.7	0.50
6	0101	5/23/2016 2:53:51 PM	5690	20.87	20.42	0.45	0.0	2908	0.037	0.295	0.258	0.0	0.511	0.7	0.50
7	0101	5/23/2016 2:54:21 PM	5644	20.87	20.42	0.45	0.0	2878	0.037	0.292	0.256	0.0	0.510	0.7	0.50
8	EVENT	5/23/2016 2:54:51 PM	5582	20.87	20.43	0.44	0.0	2819	0.037	0.287	0.250	0.0	0.505	0.7	0.50
9	0101	5/23/2016 2:55:21 PM	5672	20.87	20.42	0.45	0.0	2935	0.037	0.297	0.261	0.0	0.517	0.7	0.50
10	0101	5/23/2016 2:55:51 PM	5778	20.87	20.41	0.46	0.0	2962	0.037	0.300	0.263	0.0	0.513	0.7	0.50
11	0101	5/23/2016 2:56:21 PM	5706	20.87	20.42	0.46	0.0	2922	0.037	0.296	0.260	0.0	0.512	0.7	0.50
12	0101	5/23/2016 2:56:51 PM	5666	20.87	20.42	0.45	0.0	2886	0.037	0.293	0.256	0.0	0.509	0.7	0.50
13	0101	5/23/2016 2:57:21 PM	5664	20.87	20.42	0.45	0.0	2879	0.037	0.292	0.256	0.0	0.508	0.7	0.50
14	0101	5/23/2016 2:57:51 PM	5637	20.87	20.43	0.45	0.0	2852	0.037	0.290	0.253	0.0	0.506	0.7	0.50
15	0101	5/23/2016 2:58:21 PM	5620	20.87	20.43	0.45	0.0	2825	0.037	0.288	0.251	0.0	0.503	0.7	0.50
16	EVENT	5/23/2016 2:58:51 PM	5588	20.87	20.43	0.45	0.0	2847	0.037	0.289	0.253	0.0	0.509	0.7	0.50
17	0101	5/23/2016 2:59:21 PM	5697	20.87	20.42	0.45	0.0	2937	0.037	0.297	0.261	0.0	0.515	0.7	0.50
18	0101	5/23/2016 2:59:51 PM	5654	20.87	20.42	0.45	0.0	2890	0.037	0.293	0.257	0.0	0.511	0.7	0.50
19	0101	5/23/2016 3:00:21 PM	5643	20.87	20.43	0.45	0.0	2839	0.037	0.289	0.252	0.0	0.503	0.7	0.50
20	0101	5/23/2016 3:00:51 PM	5617	20.87	20.43	0.45	0.0	2793	0.037	0.285	0.248	0.0	0.497	0.7	0.50
21	0101	5/23/2016 3:01:21 PM	5573	20.87	20.43	0.44	0.0	2760	0.037	0.282	0.245	0.0	0.495	0.7	0.50
22	EVENT	5/23/2016 3:01:51 PM	5599	20.87	20.43	0.45	0.0	2782	0.037	0.284	0.247	0.0	0.497	0.7	0.50
23	0101	5/23/2016 3:02:21 PM	5641	20.87	20.42	0.45	0.0	2864	0.037	0.291	0.255	0.0	0.508	0.7	0.50
24	0101	5/23/2016 3:02:51 PM	5566	20.87	20.43	0.44	0.0	2846	0.037	0.289	0.253	0.0	0.511	0.7	0.50
25	0101	5/23/2016 3:03:21 PM	5543	20.87	20.43	0.44	0.0	2871	0.037	0.292	0.255	0.0	0.518	0.7	0.50
26	0101	5/23/2016 3:03:51 PM	5617	20.87	20.43	0.45	0.0	2938	0.037	0.298	0.261	0.0	0.523	0.7	0.50
27	0101	5/23/2016 3:04:21 PM	5750	20.87	20.41	0.46	0.0	3017	0.037	0.305	0.268	0.0	0.525	0.7	0.50
28	0101	5/23/2016 3:04:51 PM	5811	20.87	20.41	0.47	0.0	3067	0.037	0.309	0.272	0.0	0.528	0.7	0.50
29	EVENT	5/23/2016 3:05:21 PM	5894	20.87	20.40	0.47	0.0	3115	0.037	0.313	0.277	0.0	0.529	0.7	0.50
30	0101	5/23/2016 3:05:51 PM	6026	20.87	20.39	0.48	0.0	3193	0.037	0.320	0.284	0.0	0.530	0.7	0.50
31	EVENT	5/23/2016 3:09:51 PM	6275	20.87	20.37	0.50	0.0	3330	0.036	0.332	0.296	0.0	0.531	0.7	0.50
32	0101	5/23/2016 3:10:21 PM	6116	20.87	20.38	0.49	0.0	3218	0.036	0.322	0.286	0.0	0.526	0.7	0.50
33	0101	5/23/2016 3:10:51 PM	6050	20.87	20.39	0.48	0.1	3187	0.036	0.319	0.283	0.0	0.527	0.7	0.50
34	0101	5/23/2016 3:11:21 PM	5981	20.87	20.39	0.48	0.1	3152	0.036	0.316	0.280	0.0	0.527	0.7	0.50
35	EVENT	5/23/2016 3:11:51 PM	5911	20.87	20.40	0.47	0.1	3110	0.036	0.312	0.276	0.0	0.526	0.7	0.50
36	0101	5/23/2016 3:12:21 PM	5908	20.87	20.40	0.47	0.1	3105	0.036	0.312	0.276	0.0	0.525	0.7	0.50
37	0101	5/23/2016 3:12:51 PM	5819	20.87	20.41	0.47	0.1	3054	0.036	0.307	0.271	0.0	0.525	0.7	0.50
38	0101	5/23/2016 3:13:21 PM	5799	20.87	20.41	0.46	0.1	3091	0.036	0.311	0.275	0.0	0.533	0.7	0.50
39	0101	5/23/2016 3:13:51 PM	5753	20.87	20.41	0.46	0.1	3089	0.036	0.310	0.274	0.0	0.537	0.7	0.50
40	0101	5/23/2016 3:14:21 PM	5656	20.87	20.42	0.45	0.1	3012	0.036	0.304	0.268	0.0	0.533	0.7	0.50
41	0101	5/23/2016 3:14:51 PM	5613	20.87	20.42	0.45	0.1	2973	0.036	0.300	0.264	0.0	0.530	0.7	0.50
42	EVENT	5/23/2016 3:15:21 PM	5623	20.87	20.42	0.45	0.1	2973	0.036	0.300	0.264	0.0	0.529	0.7	0.50
43	0101	5/23/2016 3:15:51 PM	5703	20.87	20.41	0.46	0.1	3038	0.036	0.306	0.270	0.0	0.533	0.7	0.50
44	0101	5/23/2016 3:16:21 PM	5683	20.87	20.42	0.46	0.1	3019	0.036	0.304	0.268	0.0	0.531	0.7	0.50
45	0101	5/23/2016 3:16:51 PM	5711	20.87	20.41	0.46	0.1	3030	0.036	0.305	0.269	0.0	0.530	0.7	0.50
46	0101	5/23/2016 3:17:21 PM	5710	20.87	20.41	0.46	0.1	3033	0.036	0.305	0.269	0.0	0.531	0.7	0.50
47	0101	5/23/2016 3:17:51 PM	5714	20.87	20.41	0.46	0.1	3095	0.036	0.311	0.275	0.0	0.542	0.7	0.50
48	0101	5/23/2016 3:18:21 PM	5746	20.87	20.41	0.46	0.1	3144	0.036	0.315	0.279	0.0	0.547	0.7	0.50
49	0101	5/23/2016 3:18:51 PM	5706	20.87	20.41	0.46	0.1	3119	0.036	0.313	0.277	0.0	0.546	0.7	0.50
:EVENTS
===============	===============	===============	===============
INTERVAL		DATE/TIME	DESC.
===============	===============	===============	===============
1		5/23/2016 2:49:29 PM	6m/min
8		5/23/2016 2:54:40 PM	8m/min
16		5/23/2016 2:58:24 PM	10m/min
22		5/23/2016 3:01:29 PM	12m/min
29		5/23/2016 3:05:03 PM	14m/min
31		5/23/2016 3:09:29 PM	16m/min
35		5/23/2016 3:11:33 PM	18m/min
42		5/23/2016 3:15:07 PM	20m/min
