# Supplementary material for: Physical activity prevents acute inflammation in a gout model by downregulation of TLR2 on circulating neutrophils as well as inhibition of serum CXCL1 and is associated with decreased pain and inflammation in gout patients
Source: PLoS One. 2020 Oct 1;15(10):e0237520. doi: 10.1371/journal.pone.0237520 (PMC7529261; doi:10.1371/journal.pone.0237520)
Supplement: S1 Raw data — (ZIP) [file pone.0237520.s006.zip › raw data files/8-24-2016 VO2 max analysis/shorter intervals/5-23-16/N Youg treadill VO2 052316 2016-05-23.0101.CSV]

Oxymax CSV File
CSV Generation Date	5/23/2016 1:02:26 PM
Experiment Started	5/23/2016 12:28:49 PM
Data Filename	C:\Users\lab\Desktop\Stanford\Young\N Youg treadill VO2 052316 2016-05-23.CDTA
Group/Cage	0101
O2 Calibration Date	5/23/2016 7:55:06 AM
CO2 Calibration Date	5/23/2016 7:49:45 AM
Subject ID	M1/C1
Subject Mass (G)	23.6
Reference Settle Time (s)	90
Reference Measure Time (s)	30
Cage Settle Time (s)	90
Cage Measure Time (s)	30
Reference Method	EVRYNN=30
Heat Calculation Method	STD_0
:DATA
===============	===============	===============	===============	===============	===============	===============	===============	===============	===============	===============	===============	===============	===============	===============	===============
INTERVAL	CHAN	DATE/TIME	VO2	O2IN	O2OUT	DO2	ACCO2	VCO2	CO2IN	CO2OUT	DCO2	ACCCO2	RER	HEAT	FLOW
#			ml/kg/hr	%	%		l	ml/kg/hr	%	%		l		kcal/hr	LPM
===============	===============	===============	===============	===============	===============	===============	===============	===============	===============	===============	===============	===============	===============	===============	===============
1	EVENT	5/23/2016 12:32:51 PM	6513	20.88	20.41	0.46	0.0	3460	0.036	0.309	0.273	0.0	0.531	0.7	0.50
2	0101	5/23/2016 12:33:21 PM	6382	20.88	20.42	0.45	0.0	3361	0.036	0.301	0.265	0.0	0.527	0.7	0.50
3	0101	5/23/2016 12:33:51 PM	6294	20.88	20.43	0.45	0.0	3282	0.036	0.295	0.259	0.0	0.521	0.7	0.50
4	0101	5/23/2016 12:34:21 PM	6261	20.88	20.43	0.44	0.0	3313	0.036	0.297	0.261	0.0	0.529	0.7	0.50
5	0101	5/23/2016 12:34:51 PM	6292	20.88	20.43	0.45	0.0	3278	0.036	0.295	0.258	0.0	0.521	0.7	0.50
6	0101	5/23/2016 12:35:21 PM	6186	20.88	20.44	0.44	0.0	3286	0.036	0.295	0.259	0.0	0.531	0.7	0.50
7	0101	5/23/2016 12:35:51 PM	6251	20.88	20.43	0.44	0.0	3313	0.036	0.297	0.261	0.0	0.530	0.7	0.50
8	EVENT	5/23/2016 12:36:21 PM	6378	20.88	20.42	0.45	0.0	3435	0.036	0.307	0.271	0.0	0.539	0.7	0.50
9	0101	5/23/2016 12:36:51 PM	6492	20.88	20.42	0.46	0.0	3457	0.036	0.309	0.272	0.0	0.533	0.7	0.50
10	0101	5/23/2016 12:37:21 PM	6340	20.88	20.43	0.45	0.0	3401	0.036	0.304	0.268	0.0	0.536	0.7	0.50
11	0101	5/23/2016 12:37:51 PM	6295	20.88	20.43	0.45	0.0	3344	0.036	0.300	0.264	0.0	0.531	0.7	0.50
12	0101	5/23/2016 12:38:21 PM	6190	20.88	20.44	0.44	0.0	3301	0.036	0.296	0.260	0.0	0.533	0.7	0.50
13	0101	5/23/2016 12:38:51 PM	6339	20.88	20.43	0.45	0.0	3428	0.036	0.306	0.270	0.0	0.541	0.7	0.50
14	0101	5/23/2016 12:39:21 PM	6255	20.88	20.43	0.44	0.0	3314	0.036	0.297	0.261	0.0	0.530	0.7	0.50
15	EVENT	5/23/2016 12:39:51 PM	6310	20.88	20.43	0.45	0.0	3406	0.036	0.305	0.268	0.0	0.540	0.7	0.50
16	0101	5/23/2016 12:40:21 PM	6393	20.88	20.42	0.46	0.0	3517	0.036	0.313	0.277	0.0	0.550	0.7	0.50
17	0101	5/23/2016 12:40:51 PM	6423	20.88	20.42	0.46	0.0	3528	0.036	0.314	0.278	0.0	0.549	0.7	0.50
18	0101	5/23/2016 12:41:21 PM	6380	20.88	20.42	0.46	0.0	3500	0.036	0.312	0.276	0.0	0.549	0.7	0.50
19	0101	5/23/2016 12:41:51 PM	6400	20.88	20.42	0.46	0.0	3531	0.036	0.314	0.278	0.0	0.552	0.7	0.50
20	0101	5/23/2016 12:42:21 PM	6415	20.88	20.42	0.46	0.0	3524	0.036	0.314	0.278	0.0	0.549	0.7	0.50
21	0101	5/23/2016 12:42:51 PM	6314	20.88	20.43	0.45	0.0	3462	0.036	0.309	0.273	0.0	0.548	0.7	0.50
22	EVENT	5/23/2016 12:43:21 PM	6307	20.88	20.43	0.45	0.0	3427	0.036	0.306	0.270	0.0	0.543	0.7	0.50
23	0101	5/23/2016 12:43:51 PM	6512	20.88	20.41	0.46	0.0	3570	0.036	0.318	0.281	0.0	0.548	0.7	0.50
24	0101	5/23/2016 12:44:21 PM	6441	20.88	20.42	0.46	0.0	3538	0.036	0.315	0.279	0.0	0.549	0.7	0.50
25	0101	5/23/2016 12:44:51 PM	6468	20.88	20.42	0.46	0.0	3568	0.036	0.317	0.281	0.0	0.552	0.7	0.50
26	0101	5/23/2016 12:45:21 PM	6436	20.88	20.42	0.46	0.0	3573	0.036	0.318	0.282	0.0	0.555	0.7	0.50
27	0101	5/23/2016 12:45:51 PM	6496	20.88	20.41	0.47	0.0	3697	0.036	0.327	0.291	0.0	0.569	0.7	0.50
28	0101	5/23/2016 12:46:21 PM	6594	20.88	20.40	0.47	0.0	3807	0.036	0.336	0.300	0.0	0.577	0.7	0.50
29	EVENT	5/23/2016 12:46:51 PM	6529	20.88	20.41	0.47	0.0	3739	0.036	0.331	0.295	0.0	0.573	0.7	0.50
30	0101	5/23/2016 12:47:21 PM	6699	20.88	20.40	0.48	0.0	3903	0.036	0.344	0.308	0.0	0.583	0.7	0.50
31	EVENT	5/23/2016 12:51:21 PM	7391	20.88	20.34	0.54	0.0	4519	0.036	0.392	0.356	0.0	0.611	0.8	0.50
32	0101	5/23/2016 12:51:51 PM	7256	20.88	20.35	0.52	0.1	4394	0.036	0.382	0.346	0.0	0.606	0.8	0.50
33	0101	5/23/2016 12:52:21 PM	7155	20.88	20.36	0.52	0.1	4326	0.036	0.377	0.341	0.0	0.605	0.8	0.50
34	0101	5/23/2016 12:52:51 PM	7067	20.88	20.37	0.51	0.1	4237	0.036	0.370	0.334	0.0	0.600	0.8	0.50
35	EVENT	5/23/2016 12:53:21 PM	6877	20.88	20.38	0.50	0.1	4034	0.036	0.354	0.318	0.0	0.587	0.7	0.50
36	0101	5/23/2016 12:53:51 PM	7088	20.88	20.37	0.51	0.1	4180	0.036	0.365	0.329	0.0	0.590	0.8	0.50
37	0101	5/23/2016 12:54:21 PM	7162	20.88	20.36	0.52	0.1	4279	0.036	0.373	0.337	0.0	0.597	0.8	0.50
38	0101	5/23/2016 12:54:51 PM	7228	20.88	20.35	0.52	0.1	4349	0.036	0.378	0.343	0.0	0.602	0.8	0.50
39	0101	5/23/2016 12:55:21 PM	7109	20.88	20.36	0.51	0.1	4318	0.036	0.376	0.340	0.0	0.607	0.8	0.50
40	0101	5/23/2016 12:55:51 PM	7173	20.88	20.36	0.52	0.1	4322	0.036	0.376	0.341	0.0	0.603	0.8	0.50
41	0101	5/23/2016 12:56:21 PM	7107	20.88	20.36	0.51	0.1	4267	0.036	0.372	0.336	0.0	0.600	0.8	0.50
42	EVENT	5/23/2016 12:56:51 PM	6963	20.88	20.38	0.50	0.1	4104	0.036	0.359	0.323	0.0	0.589	0.7	0.50
43	0101	5/23/2016 12:57:21 PM	7025	20.88	20.37	0.51	0.1	4125	0.036	0.361	0.325	0.0	0.587	0.8	0.50
44	0101	5/23/2016 12:57:51 PM	7016	20.88	20.37	0.51	0.1	4131	0.036	0.361	0.326	0.0	0.589	0.8	0.50
45	0101	5/23/2016 12:58:21 PM	7140	20.88	20.36	0.51	0.1	4205	0.036	0.367	0.331	0.0	0.589	0.8	0.50
46	0101	5/23/2016 12:58:51 PM	7027	20.88	20.37	0.51	0.1	4075	0.036	0.357	0.321	0.0	0.580	0.8	0.50
47	0101	5/23/2016 12:59:21 PM	7031	20.88	20.37	0.50	0.1	4053	0.036	0.355	0.319	0.0	0.577	0.8	0.50
48	0101	5/23/2016 12:59:51 PM	7137	20.88	20.36	0.51	0.1	4171	0.036	0.364	0.329	0.0	0.584	0.8	0.50
:EVENTS
===============	===============	===============	===============
INTERVAL		DATE/TIME	DESC.
===============	===============	===============	===============
1		5/23/2016 12:30:39 PM	6m/min
8		5/23/2016 12:35:59 PM	8m/min
15		5/23/2016 12:39:34 PM	10m/min
22		5/23/2016 12:42:59 PM	12m/min
29		5/23/2016 12:46:28 PM	14m/min
31		5/23/2016 12:49:36 PM	16m/min
35		5/23/2016 12:53:04 PM	18m/min
42		5/23/2016 12:56:29 PM	20m/min
