# Supplementary material for: Physical activity prevents acute inflammation in a gout model by downregulation of TLR2 on circulating neutrophils as well as inhibition of serum CXCL1 and is associated with decreased pain and inflammation in gout patients
Source: PLoS One. 2020 Oct 1;15(10):e0237520. doi: 10.1371/journal.pone.0237520 (PMC7529261; doi:10.1371/journal.pone.0237520)
Supplement: S1 Raw data — (ZIP) [file pone.0237520.s006.zip › raw data files/8-24-2016 VO2 max analysis/shorter intervals/5-24-2016/N Young Treadmill VO2 052416 2016-05-24 M1C23.0101.CSV]

Oxymax CSV File
CSV Generation Date	5/24/2016 11:05:23 AM
Experiment Started	5/24/2016 10:28:27 AM
Data Filename	C:\Users\lab\Desktop\Stanford\Young\N Young Treadmill VO2 052416 2016-05-24 M1C23.CDTA
Group/Cage	0101
O2 Calibration Date	5/24/2016 7:32:00 AM
CO2 Calibration Date	5/24/2016 7:27:02 AM
Subject ID	M1/C2
Subject Mass (G)	26.6
Reference Settle Time (s)	90
Reference Measure Time (s)	30
Cage Settle Time (s)	90
Cage Measure Time (s)	30
Reference Method	EVRYNN=30
Heat Calculation Method	STD
:DATA
===============	===============	===============	===============	===============	===============	===============	===============	===============	===============	===============	===============	===============	===============	===============	===============
INTERVAL	CHAN	DATE/TIME	VO2	O2IN	O2OUT	DO2	ACCO2	VCO2	CO2IN	CO2OUT	DCO2	ACCCO2	RER	HEAT	FLOW
#			ml/kg/hr	%	%		L	ml/kg/hr	%	%		L		kcal/hr	LPM
===============	===============	===============	===============	===============	===============	===============	===============	===============	===============	===============	===============	===============	===============	===============	===============
1	0101	5/24/2016 10:32:30 AM	6247	20.81	20.31	0.50	0.0	3512	0.038	0.350	0.312	0.0	0.562	0.7	0.50
2	0101	5/24/2016 10:33:00 AM	6378	20.81	20.30	0.51	0.0	3467	0.038	0.346	0.308	0.0	0.544	0.8	0.50
3	0101	5/24/2016 10:33:30 AM	6168	20.81	20.31	0.50	0.0	3319	0.038	0.333	0.295	0.0	0.538	0.7	0.50
4	0101	5/24/2016 10:34:00 AM	6341	20.81	20.30	0.51	0.0	3441	0.038	0.344	0.306	0.0	0.543	0.8	0.50
5	0101	5/24/2016 10:34:30 AM	6316	20.81	20.30	0.51	0.0	3340	0.038	0.335	0.297	0.0	0.529	0.8	0.50
6	0101	5/24/2016 10:35:00 AM	6063	20.81	20.32	0.49	0.0	3171	0.038	0.320	0.282	0.0	0.523	0.7	0.50
7	0101	5/24/2016 10:35:30 AM	6133	20.81	20.32	0.49	0.0	3184	0.038	0.321	0.283	0.0	0.519	0.7	0.50
8	EVENT	5/24/2016 10:36:00 AM	6040	20.81	20.33	0.48	0.0	3135	0.038	0.317	0.279	0.0	0.519	0.7	0.50
9	0101	5/24/2016 10:36:30 AM	6204	20.81	20.31	0.50	0.0	3324	0.038	0.334	0.295	0.0	0.536	0.7	0.50
10	0101	5/24/2016 10:37:00 AM	6239	20.81	20.31	0.50	0.0	3323	0.038	0.334	0.295	0.0	0.533	0.7	0.50
11	0101	5/24/2016 10:37:30 AM	6225	20.81	20.31	0.50	0.0	3358	0.038	0.337	0.298	0.0	0.539	0.7	0.50
12	0101	5/24/2016 10:38:00 AM	6189	20.81	20.31	0.50	0.0	3334	0.038	0.335	0.296	0.0	0.539	0.7	0.50
13	0101	5/24/2016 10:38:30 AM	6116	20.81	20.32	0.49	0.0	3309	0.038	0.332	0.294	0.0	0.541	0.7	0.50
14	0101	5/24/2016 10:39:00 AM	6100	20.81	20.32	0.49	0.0	3310	0.038	0.332	0.294	0.0	0.543	0.7	0.50
15	EVENT	5/24/2016 10:39:30 AM	6099	20.81	20.32	0.49	0.0	3289	0.038	0.331	0.292	0.0	0.539	0.7	0.50
16	0101	5/24/2016 10:40:00 AM	6181	20.81	20.31	0.50	0.0	3369	0.038	0.338	0.299	0.0	0.545	0.7	0.50
17	0101	5/24/2016 10:40:30 AM	6032	20.81	20.33	0.48	0.0	3246	0.038	0.327	0.288	0.0	0.538	0.7	0.50
18	0101	5/24/2016 10:41:00 AM	5972	20.81	20.33	0.48	0.0	3194	0.038	0.322	0.284	0.0	0.535	0.7	0.50
19	0101	5/24/2016 10:41:30 AM	5907	20.81	20.34	0.47	0.0	3170	0.038	0.320	0.282	0.0	0.537	0.7	0.50
20	0101	5/24/2016 10:42:00 AM	5875	20.81	20.34	0.47	0.0	3141	0.038	0.317	0.279	0.0	0.535	0.7	0.50
21	0101	5/24/2016 10:42:30 AM	5802	20.81	20.34	0.46	0.0	3075	0.038	0.312	0.273	0.0	0.530	0.7	0.50
22	EVENT	5/24/2016 10:43:00 AM	5810	20.81	20.34	0.47	0.0	3096	0.038	0.313	0.275	0.0	0.533	0.7	0.50
23	0101	5/24/2016 10:43:30 AM	5853	20.81	20.34	0.47	0.0	3127	0.038	0.316	0.278	0.0	0.534	0.7	0.50
24	0101	5/24/2016 10:44:00 AM	5796	20.81	20.35	0.46	0.0	3078	0.038	0.312	0.273	0.0	0.531	0.7	0.50
25	0101	5/24/2016 10:44:30 AM	5798	20.81	20.34	0.46	0.0	3086	0.038	0.313	0.274	0.0	0.532	0.7	0.50
26	0101	5/24/2016 10:45:00 AM	5811	20.81	20.34	0.47	0.0	3103	0.038	0.314	0.276	0.0	0.534	0.7	0.50
27	0101	5/24/2016 10:45:30 AM	5775	20.81	20.35	0.46	0.0	3081	0.038	0.312	0.274	0.0	0.534	0.7	0.50
28	0101	5/24/2016 10:46:00 AM	5716	20.81	20.35	0.46	0.0	3013	0.038	0.306	0.268	0.0	0.527	0.7	0.50
29	EVENT	5/24/2016 10:46:30 AM	5725	20.81	20.35	0.46	0.0	3042	0.038	0.309	0.270	0.0	0.531	0.7	0.50
30	0101	5/24/2016 10:47:00 AM	5810	20.81	20.34	0.47	0.0	3083	0.038	0.312	0.274	0.0	0.531	0.7	0.50
31	EVENT	5/24/2016 10:51:00 AM	6533	20.81	20.28	0.53	0.1	3626	0.038	0.360	0.322	0.0	0.555	0.8	0.50
32	0101	5/24/2016 10:51:30 AM	6390	20.81	20.30	0.51	0.1	3498	0.038	0.348	0.311	0.0	0.547	0.8	0.50
33	0101	5/24/2016 10:52:00 AM	6254	20.81	20.31	0.50	0.1	3382	0.038	0.338	0.300	0.0	0.541	0.7	0.50
34	0101	5/24/2016 10:52:30 AM	6156	20.81	20.32	0.49	0.1	3308	0.038	0.332	0.294	0.0	0.537	0.7	0.50
35	0101	5/24/2016 10:53:00 AM	6023	20.81	20.33	0.48	0.1	3197	0.038	0.322	0.284	0.0	0.531	0.7	0.50
36	EVENT	5/24/2016 10:53:30 AM	5901	20.81	20.34	0.47	0.1	3136	0.038	0.316	0.279	0.0	0.531	0.7	0.50
37	0101	5/24/2016 10:54:00 AM	5822	20.81	20.34	0.47	0.1	3111	0.038	0.314	0.276	0.0	0.534	0.7	0.50
38	0101	5/24/2016 10:54:30 AM	5781	20.81	20.34	0.46	0.1	3139	0.038	0.316	0.279	0.0	0.543	0.7	0.50
39	0101	5/24/2016 10:55:00 AM	5803	20.81	20.34	0.47	0.1	3204	0.038	0.322	0.285	0.0	0.552	0.7	0.50
40	0101	5/24/2016 10:55:30 AM	5744	20.81	20.35	0.46	0.1	3143	0.038	0.317	0.279	0.0	0.547	0.7	0.50
41	0101	5/24/2016 10:56:00 AM	5729	20.81	20.35	0.46	0.1	3128	0.038	0.316	0.278	0.0	0.546	0.7	0.50
42	0101	5/24/2016 10:56:30 AM	5719	20.81	20.35	0.46	0.1	3138	0.038	0.316	0.279	0.0	0.549	0.7	0.50
43	EVENT	5/24/2016 10:57:00 AM	5758	20.81	20.35	0.46	0.1	3147	0.038	0.317	0.280	0.0	0.547	0.7	0.50
44	0101	5/24/2016 10:57:30 AM	5784	20.81	20.34	0.46	0.1	3150	0.038	0.318	0.280	0.0	0.545	0.7	0.50
45	0101	5/24/2016 10:58:00 AM	5776	20.81	20.34	0.46	0.1	3155	0.038	0.318	0.280	0.0	0.546	0.7	0.50
46	0101	5/24/2016 10:58:30 AM	5805	20.81	20.34	0.47	0.1	3168	0.038	0.319	0.281	0.0	0.546	0.7	0.50
47	0101	5/24/2016 10:59:00 AM	5735	20.81	20.35	0.46	0.1	3112	0.038	0.314	0.276	0.0	0.543	0.7	0.50
48	0101	5/24/2016 10:59:30 AM	5632	20.81	20.36	0.45	0.1	3031	0.038	0.307	0.269	0.0	0.538	0.7	0.50
49	0101	5/24/2016 11:00:00 AM	5529	20.81	20.37	0.44	0.1	2938	0.038	0.299	0.261	0.0	0.531	0.7	0.50
50	EVENT	5/24/2016 11:00:30 AM	5533	20.81	20.37	0.44	0.1	2930	0.038	0.298	0.260	0.0	0.530	0.7	0.50
51	0101	5/24/2016 11:01:00 AM	5517	20.81	20.37	0.44	0.1	2912	0.038	0.296	0.259	0.0	0.528	0.7	0.50
52	0101	5/24/2016 11:01:30 AM	5498	20.81	20.37	0.44	0.1	2930	0.038	0.298	0.260	0.0	0.533	0.7	0.50
:EVENTS
===============	===============	===============	===============
INTERVAL		DATE/TIME	DESC.
===============	===============	===============	===============
8		5/24/2016 10:35:36 AM	8m/min
15		5/24/2016 10:39:08 AM	10m/min
22		5/24/2016 10:42:42 AM	12m/min
29		5/24/2016 10:46:09 AM	14m/min
31		5/24/2016 10:49:41 AM	16m/min
36		5/24/2016 10:53:17 AM	18m/min
43		5/24/2016 10:56:41 AM	20m/min
50		5/24/2016 11:00:14 AM	22m/min
