# Supplementary material for: Physical activity prevents acute inflammation in a gout model by downregulation of TLR2 on circulating neutrophils as well as inhibition of serum CXCL1 and is associated with decreased pain and inflammation in gout patients
Source: PLoS One. 2020 Oct 1;15(10):e0237520. doi: 10.1371/journal.pone.0237520 (PMC7529261; doi:10.1371/journal.pone.0237520)
Supplement: S1 Raw data — (ZIP) [file pone.0237520.s006.zip › raw data files/8-24-2016 VO2 max analysis/shorter intervals/5-24-2016/N Young Treadmill VO2 052416 2016-05-24 M2C23.0101.CSV]

Oxymax CSV File
CSV Generation Date	5/24/2016 11:40:49 AM
Experiment Started	5/24/2016 11:06:27 AM
Data Filename	C:\Users\lab\Desktop\Stanford\Young\N Young Treadmill VO2 052416 2016-05-24 M2C23.CDTA
Group/Cage	0101
O2 Calibration Date	5/24/2016 7:32:00 AM
CO2 Calibration Date	5/24/2016 7:27:02 AM
Subject ID	M2/C2
Subject Mass (G)	27.6
Reference Settle Time (s)	90
Reference Measure Time (s)	30
Cage Settle Time (s)	90
Cage Measure Time (s)	30
Reference Method	EVRYNN=30
Heat Calculation Method	STD
:DATA
===============	===============	===============	===============	===============	===============	===============	===============	===============	===============	===============	===============	===============	===============	===============	===============
INTERVAL	CHAN	DATE/TIME	VO2	O2IN	O2OUT	DO2	ACCO2	VCO2	CO2IN	CO2OUT	DCO2	ACCCO2	RER	HEAT	FLOW
#			ml/kg/hr	%	%		L	ml/kg/hr	%	%		L		kcal/hr	LPM
===============	===============	===============	===============	===============	===============	===============	===============	===============	===============	===============	===============	===============	===============	===============	===============
1	0101	5/24/2016 11:10:30 AM	5543	20.82	20.35	0.46	0.0	3066	0.036	0.319	0.283	0.0	0.553	0.7	0.50
2	0101	5/24/2016 11:11:00 AM	5540	20.82	20.35	0.46	0.0	3052	0.036	0.318	0.281	0.0	0.551	0.7	0.50
3	0101	5/24/2016 11:11:30 AM	5540	20.82	20.35	0.46	0.0	3034	0.036	0.316	0.280	0.0	0.548	0.7	0.50
4	0101	5/24/2016 11:12:00 AM	5552	20.82	20.35	0.46	0.0	3013	0.036	0.314	0.278	0.0	0.543	0.7	0.50
5	0101	5/24/2016 11:12:30 AM	5533	20.82	20.35	0.46	0.0	3059	0.036	0.318	0.282	0.0	0.553	0.7	0.50
6	0101	5/24/2016 11:13:00 AM	5472	20.82	20.36	0.46	0.0	2971	0.036	0.310	0.274	0.0	0.543	0.7	0.50
7	0101	5/24/2016 11:13:30 AM	5485	20.82	20.36	0.46	0.0	2968	0.036	0.310	0.274	0.0	0.541	0.7	0.50
8	EVENT	5/24/2016 11:14:00 AM	5602	20.82	20.35	0.47	0.0	3108	0.036	0.323	0.286	0.0	0.555	0.7	0.50
9	0101	5/24/2016 11:14:30 AM	5824	20.82	20.33	0.49	0.0	3272	0.036	0.338	0.302	0.0	0.562	0.7	0.50
10	0101	5/24/2016 11:15:00 AM	5806	20.82	20.33	0.49	0.0	3284	0.036	0.339	0.303	0.0	0.566	0.7	0.50
11	0101	5/24/2016 11:15:30 AM	5760	20.82	20.33	0.48	0.0	3258	0.036	0.337	0.300	0.0	0.566	0.7	0.50
12	0101	5/24/2016 11:16:00 AM	5695	20.82	20.34	0.48	0.0	3246	0.036	0.336	0.299	0.0	0.570	0.7	0.50
13	0101	5/24/2016 11:16:30 AM	5766	20.82	20.33	0.48	0.0	3344	0.036	0.345	0.308	0.0	0.580	0.7	0.50
14	0101	5/24/2016 11:17:00 AM	5710	20.82	20.33	0.48	0.0	3329	0.036	0.343	0.307	0.0	0.583	0.7	0.50
15	EVENT	5/24/2016 11:17:30 AM	5704	20.82	20.34	0.48	0.0	3342	0.036	0.344	0.308	0.0	0.586	0.7	0.50
16	0101	5/24/2016 11:18:00 AM	5807	20.82	20.33	0.49	0.0	3420	0.036	0.351	0.315	0.0	0.589	0.7	0.50
17	0101	5/24/2016 11:18:30 AM	5771	20.82	20.33	0.48	0.0	3323	0.036	0.343	0.306	0.0	0.576	0.7	0.50
18	0101	5/24/2016 11:19:00 AM	5694	20.82	20.34	0.48	0.0	3261	0.036	0.337	0.301	0.0	0.573	0.7	0.50
19	0101	5/24/2016 11:19:30 AM	5634	20.82	20.34	0.47	0.0	3131	0.036	0.325	0.289	0.0	0.556	0.7	0.50
20	0101	5/24/2016 11:20:00 AM	5540	20.82	20.35	0.46	0.0	3068	0.036	0.319	0.283	0.0	0.554	0.7	0.50
21	0101	5/24/2016 11:20:30 AM	5508	20.82	20.36	0.46	0.0	3033	0.036	0.316	0.279	0.0	0.551	0.7	0.50
22	EVENT	5/24/2016 11:21:00 AM	5476	20.82	20.36	0.46	0.0	3026	0.036	0.315	0.279	0.0	0.553	0.7	0.50
23	0101	5/24/2016 11:21:30 AM	5625	20.82	20.35	0.47	0.0	3075	0.036	0.320	0.283	0.0	0.547	0.7	0.50
24	0101	5/24/2016 11:22:00 AM	5632	20.82	20.35	0.47	0.0	3079	0.036	0.320	0.284	0.0	0.547	0.7	0.50
25	0101	5/24/2016 11:22:30 AM	5591	20.82	20.35	0.47	0.0	3032	0.036	0.316	0.279	0.0	0.542	0.7	0.50
26	0101	5/24/2016 11:23:00 AM	5580	20.82	20.35	0.47	0.0	3023	0.036	0.315	0.279	0.0	0.542	0.7	0.50
27	0101	5/24/2016 11:23:30 AM	5593	20.82	20.35	0.47	0.0	3027	0.036	0.315	0.279	0.0	0.541	0.7	0.50
28	0101	5/24/2016 11:24:00 AM	5612	20.82	20.35	0.47	0.0	3051	0.036	0.318	0.281	0.0	0.544	0.7	0.50
29	EVENT	5/24/2016 11:24:30 AM	5633	20.82	20.35	0.47	0.0	3087	0.036	0.321	0.285	0.0	0.548	0.7	0.50
30	0101	5/24/2016 11:25:00 AM	5781	20.82	20.33	0.48	0.0	3193	0.036	0.331	0.294	0.0	0.552	0.7	0.50
31	EVENT	5/24/2016 11:29:00 AM	6362	20.82	20.28	0.54	0.1	3755	0.036	0.382	0.346	0.0	0.590	0.8	0.50
32	0101	5/24/2016 11:29:30 AM	6243	20.82	20.29	0.53	0.1	3656	0.036	0.373	0.337	0.0	0.586	0.8	0.50
33	0101	5/24/2016 11:30:00 AM	6163	20.82	20.30	0.52	0.1	3572	0.036	0.366	0.329	0.0	0.579	0.8	0.50
34	0101	5/24/2016 11:30:30 AM	6124	20.82	20.30	0.51	0.1	3514	0.036	0.360	0.324	0.0	0.574	0.8	0.50
35	EVENT	5/24/2016 11:31:00 AM	6131	20.82	20.30	0.51	0.1	3506	0.036	0.359	0.323	0.0	0.572	0.8	0.50
36	0101	5/24/2016 11:31:30 AM	6036	20.82	20.31	0.51	0.1	3473	0.036	0.356	0.320	0.0	0.575	0.8	0.50
37	0101	5/24/2016 11:32:00 AM	5970	20.82	20.31	0.50	0.1	3426	0.036	0.352	0.316	0.0	0.574	0.7	0.50
38	0101	5/24/2016 11:32:30 AM	5860	20.82	20.32	0.49	0.1	3359	0.036	0.346	0.310	0.0	0.573	0.7	0.50
39	0101	5/24/2016 11:33:00 AM	5839	20.82	20.33	0.49	0.1	3310	0.036	0.341	0.305	0.0	0.567	0.7	0.50
40	0101	5/24/2016 11:33:30 AM	5776	20.82	20.33	0.48	0.1	3256	0.036	0.336	0.300	0.0	0.564	0.7	0.50
41	0101	5/24/2016 11:34:00 AM	5433	20.82	20.36	0.45	0.1	2964	0.036	0.309	0.273	0.0	0.545	0.7	0.50
42	EVENT	5/24/2016 11:34:30 AM	5421	20.82	20.36	0.45	0.1	3006	0.036	0.313	0.277	0.0	0.554	0.7	0.50
43	0101	5/24/2016 11:35:00 AM	5591	20.82	20.35	0.47	0.1	3143	0.036	0.326	0.290	0.0	0.562	0.7	0.50
44	0101	5/24/2016 11:35:30 AM	5710	20.82	20.34	0.48	0.1	3251	0.036	0.336	0.300	0.0	0.569	0.7	0.50
45	0101	5/24/2016 11:36:00 AM	5933	20.82	20.32	0.50	0.1	3486	0.036	0.358	0.321	0.0	0.588	0.7	0.50
46	0101	5/24/2016 11:36:30 AM	6066	20.82	20.30	0.51	0.1	3608	0.036	0.369	0.332	0.0	0.595	0.8	0.50
47	0101	5/24/2016 11:37:00 AM	5815	20.82	20.33	0.49	0.1	3386	0.036	0.348	0.312	0.0	0.582	0.7	0.50
:EVENTS
===============	===============	===============	===============
INTERVAL		DATE/TIME	DESC.
===============	===============	===============	===============
8		5/24/2016 11:13:39 AM	8m/min
15		5/24/2016 11:17:06 AM	10m/min
22		5/24/2016 11:20:35 AM	12m/min
29		5/24/2016 11:24:03 AM	14m/min
31		5/24/2016 11:27:18 AM	16m/min
35		5/24/2016 11:30:35 AM	18m/min
42		5/24/2016 11:34:24 AM	was cheating and sitting on the shocker
