# Supplementary material for: Physical activity prevents acute inflammation in a gout model by downregulation of TLR2 on circulating neutrophils as well as inhibition of serum CXCL1 and is associated with decreased pain and inflammation in gout patients
Source: PLoS One. 2020 Oct 1;15(10):e0237520. doi: 10.1371/journal.pone.0237520 (PMC7529261; doi:10.1371/journal.pone.0237520)
Supplement: S1 Raw data — (ZIP) [file pone.0237520.s006.zip › raw data files/8-24-2016 VO2 max analysis/shorter intervals/5-24-2016/N Young Treadmill VO2 052416 2016-05-24 M3C23.0101.CSV]

Oxymax CSV File
CSV Generation Date	5/24/2016 12:16:40 PM
Experiment Started	5/24/2016 11:41:52 AM
Data Filename	C:\Users\lab\Desktop\Stanford\Young\N Young Treadmill VO2 052416 2016-05-24 M3C23.CDTA
Group/Cage	0101
O2 Calibration Date	5/24/2016 7:32:00 AM
CO2 Calibration Date	5/24/2016 7:27:02 AM
Subject ID	M3/C2
Subject Mass (G)	24.8
Reference Settle Time (s)	90
Reference Measure Time (s)	30
Cage Settle Time (s)	90
Cage Measure Time (s)	30
Reference Method	EVRYNN=30
Heat Calculation Method	STD
:DATA
===============	===============	===============	===============	===============	===============	===============	===============	===============	===============	===============	===============	===============	===============	===============	===============
INTERVAL	CHAN	DATE/TIME	VO2	O2IN	O2OUT	DO2	ACCO2	VCO2	CO2IN	CO2OUT	DCO2	ACCCO2	RER	HEAT	FLOW
#			ml/kg/hr	%	%		L	ml/kg/hr	%	%		L		kcal/hr	LPM
===============	===============	===============	===============	===============	===============	===============	===============	===============	===============	===============	===============	===============	===============	===============	===============
1	0101	5/24/2016 11:45:54 AM	5797	20.81	20.38	0.43	0.0	3122	0.036	0.295	0.259	0.0	0.539	0.6	0.50
2	0101	5/24/2016 11:46:24 AM	5848	20.81	20.38	0.44	0.0	3135	0.036	0.296	0.260	0.0	0.536	0.6	0.50
3	0101	5/24/2016 11:46:54 AM	5885	20.81	20.38	0.44	0.0	3137	0.036	0.296	0.260	0.0	0.533	0.7	0.50
4	0101	5/24/2016 11:47:24 AM	6018	20.81	20.37	0.45	0.0	3170	0.036	0.299	0.263	0.0	0.527	0.7	0.50
5	0101	5/24/2016 11:47:54 AM	5855	20.81	20.38	0.44	0.0	3071	0.036	0.291	0.254	0.0	0.525	0.6	0.50
6	0101	5/24/2016 11:48:24 AM	5856	20.81	20.38	0.44	0.0	3029	0.036	0.287	0.251	0.0	0.517	0.6	0.50
7	0101	5/24/2016 11:48:54 AM	5819	20.81	20.38	0.43	0.0	2991	0.036	0.284	0.248	0.0	0.514	0.6	0.50
8	EVENT	5/24/2016 11:49:24 AM	5947	20.81	20.37	0.44	0.0	3118	0.036	0.295	0.258	0.0	0.524	0.7	0.50
9	0101	5/24/2016 11:49:54 AM	6029	20.81	20.37	0.45	0.0	3152	0.036	0.297	0.261	0.0	0.523	0.7	0.50
10	0101	5/24/2016 11:50:24 AM	5887	20.81	20.38	0.44	0.0	3074	0.036	0.291	0.255	0.0	0.522	0.7	0.50
11	0101	5/24/2016 11:50:54 AM	5837	20.81	20.38	0.44	0.0	3037	0.036	0.288	0.252	0.0	0.520	0.6	0.50
12	0101	5/24/2016 11:51:24 AM	5789	20.81	20.38	0.43	0.0	3032	0.036	0.287	0.251	0.0	0.524	0.6	0.50
13	0101	5/24/2016 11:51:54 AM	5733	20.81	20.39	0.43	0.0	3000	0.036	0.285	0.248	0.0	0.523	0.6	0.50
14	0101	5/24/2016 11:52:24 AM	5677	20.81	20.39	0.42	0.0	3000	0.036	0.285	0.248	0.0	0.529	0.6	0.50
15	0101	5/24/2016 11:52:54 AM	5698	20.81	20.39	0.43	0.0	2991	0.036	0.284	0.248	0.0	0.525	0.6	0.50
16	0101	5/24/2016 11:53:24 AM	5647	20.81	20.39	0.42	0.0	2948	0.036	0.281	0.244	0.0	0.522	0.6	0.50
17	EVENT	5/24/2016 11:53:54 AM	5589	20.81	20.40	0.42	0.0	2950	0.036	0.281	0.244	0.0	0.528	0.6	0.50
18	0101	5/24/2016 11:54:24 AM	5677	20.81	20.39	0.42	0.0	3041	0.036	0.288	0.252	0.0	0.536	0.6	0.50
19	0101	5/24/2016 11:54:54 AM	5694	20.81	20.39	0.43	0.0	3032	0.036	0.287	0.251	0.0	0.533	0.6	0.50
20	0101	5/24/2016 11:55:24 AM	5671	20.81	20.39	0.42	0.0	2991	0.036	0.284	0.248	0.0	0.527	0.6	0.50
21	0101	5/24/2016 11:55:54 AM	5651	20.81	20.39	0.42	0.0	2947	0.036	0.280	0.244	0.0	0.522	0.6	0.50
22	0101	5/24/2016 11:56:24 AM	5631	20.81	20.40	0.42	0.0	2912	0.036	0.277	0.241	0.0	0.517	0.6	0.50
23	0101	5/24/2016 11:56:54 AM	5574	20.81	20.40	0.41	0.0	2863	0.036	0.273	0.237	0.0	0.514	0.6	0.50
24	EVENT	5/24/2016 11:57:24 AM	5599	20.81	20.40	0.42	0.0	2891	0.036	0.276	0.239	0.0	0.516	0.6	0.50
25	0101	5/24/2016 11:57:54 AM	5691	20.81	20.39	0.42	0.0	2945	0.036	0.280	0.244	0.0	0.517	0.6	0.50
26	0101	5/24/2016 11:58:24 AM	5700	20.81	20.39	0.42	0.0	2960	0.036	0.282	0.245	0.0	0.519	0.6	0.50
27	0101	5/24/2016 11:58:54 AM	5707	20.81	20.39	0.42	0.0	2951	0.036	0.281	0.244	0.0	0.517	0.6	0.50
28	0101	5/24/2016 11:59:24 AM	5740	20.81	20.39	0.43	0.0	2994	0.036	0.284	0.248	0.0	0.522	0.6	0.50
29	0101	5/24/2016 11:59:54 AM	5752	20.81	20.39	0.43	0.0	3003	0.036	0.285	0.249	0.0	0.522	0.6	0.50
30	EVENT	5/24/2016 12:00:24 PM	5741	20.81	20.39	0.43	0.0	2998	0.036	0.285	0.248	0.0	0.522	0.6	0.50
31	EVENT	5/24/2016 12:04:24 PM	6403	20.82	20.34	0.48	0.0	3559	0.036	0.331	0.295	0.0	0.556	0.7	0.50
32	0101	5/24/2016 12:04:54 PM	6256	20.82	20.35	0.47	0.0	3432	0.036	0.321	0.284	0.0	0.549	0.7	0.50
33	0101	5/24/2016 12:05:24 PM	6100	20.82	20.36	0.46	0.0	3313	0.036	0.311	0.274	0.0	0.543	0.7	0.50
34	0101	5/24/2016 12:05:54 PM	6017	20.82	20.37	0.45	0.0	3247	0.036	0.305	0.269	0.0	0.540	0.7	0.50
35	0101	5/24/2016 12:06:24 PM	5950	20.82	20.37	0.44	0.1	3186	0.036	0.300	0.264	0.0	0.536	0.7	0.50
36	EVENT	5/24/2016 12:06:54 PM	5942	20.82	20.37	0.44	0.1	3178	0.036	0.300	0.263	0.0	0.535	0.7	0.50
37	0101	5/24/2016 12:07:24 PM	5909	20.82	20.37	0.44	0.1	3175	0.036	0.299	0.263	0.0	0.537	0.7	0.50
38	0101	5/24/2016 12:07:54 PM	5914	20.82	20.37	0.44	0.1	3195	0.036	0.301	0.265	0.0	0.540	0.7	0.50
39	0101	5/24/2016 12:08:24 PM	5952	20.82	20.37	0.45	0.1	3238	0.036	0.304	0.268	0.0	0.544	0.7	0.50
40	0101	5/24/2016 12:08:54 PM	5987	20.82	20.37	0.45	0.1	3314	0.036	0.311	0.274	0.0	0.553	0.7	0.50
41	0101	5/24/2016 12:09:24 PM	6024	20.82	20.36	0.45	0.1	3376	0.036	0.316	0.280	0.0	0.560	0.7	0.50
42	EVENT	5/24/2016 12:09:54 PM	6028	20.82	20.36	0.45	0.1	3396	0.036	0.318	0.281	0.0	0.563	0.7	0.50
43	0101	5/24/2016 12:10:24 PM	6048	20.82	20.36	0.46	0.1	3408	0.036	0.319	0.282	0.0	0.564	0.7	0.50
44	0101	5/24/2016 12:10:54 PM	6099	20.82	20.36	0.46	0.1	3466	0.036	0.323	0.287	0.0	0.568	0.7	0.50
45	0101	5/24/2016 12:11:24 PM	6128	20.82	20.35	0.46	0.1	3488	0.036	0.325	0.289	0.0	0.569	0.7	0.50
46	0101	5/24/2016 12:11:54 PM	6138	20.82	20.35	0.46	0.1	3524	0.036	0.328	0.292	0.0	0.574	0.7	0.50
47	0101	5/24/2016 12:12:24 PM	6144	20.82	20.35	0.46	0.1	3531	0.036	0.329	0.292	0.0	0.575	0.7	0.50
48	0101	5/24/2016 12:12:54 PM	6222	20.82	20.35	0.47	0.1	3576	0.036	0.332	0.296	0.0	0.575	0.7	0.50
49	EVENT	5/24/2016 12:13:24 PM	6215	20.82	20.35	0.47	0.1	3615	0.036	0.336	0.299	0.0	0.582	0.7	0.50
50	0101	5/24/2016 12:13:54 PM	6223	20.82	20.35	0.47	0.1	3599	0.036	0.334	0.298	0.0	0.578	0.7	0.50
51	0101	5/24/2016 12:14:24 PM	6229	20.82	20.35	0.47	0.1	3583	0.036	0.333	0.297	0.0	0.575	0.7	0.50
52	0101	5/24/2016 12:14:54 PM	6240	20.82	20.35	0.47	0.1	3582	0.036	0.333	0.297	0.0	0.574	0.7	0.50
:EVENTS
===============	===============	===============	===============
INTERVAL		DATE/TIME	DESC.
===============	===============	===============	===============
8		5/24/2016 11:49:00 AM	8m/min
17		5/24/2016 11:53:43 AM	10m/min
24		5/24/2016 11:57:08 AM	12m/min
30		5/24/2016 12:00:18 PM	14m/min
31		5/24/2016 12:03:20 PM	16m/min
36		5/24/2016 12:06:26 PM	18m/min
42		5/24/2016 12:09:32 PM	20m/min
49		5/24/2016 12:13:18 PM	22m/min
