# Supplementary material for: Physical activity prevents acute inflammation in a gout model by downregulation of TLR2 on circulating neutrophils as well as inhibition of serum CXCL1 and is associated with decreased pain and inflammation in gout patients
Source: PLoS One. 2020 Oct 1;15(10):e0237520. doi: 10.1371/journal.pone.0237520 (PMC7529261; doi:10.1371/journal.pone.0237520)
Supplement: S1 Raw data — (ZIP) [file pone.0237520.s006.zip › raw data files/8-24-2016 VO2 max analysis/shorter intervals/5-24-2016/N Young Treadmill VO2 052416 2016-05-24 M4C23.0101.CSV]

Oxymax CSV File
CSV Generation Date	5/24/2016 12:48:14 PM
Experiment Started	5/24/2016 12:17:30 PM
Data Filename	C:\Users\lab\Desktop\Stanford\Young\N Young Treadmill VO2 052416 2016-05-24 M4C23.CDTA
Group/Cage	0101
O2 Calibration Date	5/24/2016 7:32:00 AM
CO2 Calibration Date	5/24/2016 7:27:02 AM
Subject ID	M4/C2
Subject Mass (G)	27
Reference Settle Time (s)	90
Reference Measure Time (s)	30
Cage Settle Time (s)	90
Cage Measure Time (s)	30
Reference Method	EVRYNN=30
Heat Calculation Method	STD
:DATA
===============	===============	===============	===============	===============	===============	===============	===============	===============	===============	===============	===============	===============	===============	===============	===============
INTERVAL	CHAN	DATE/TIME	VO2	O2IN	O2OUT	DO2	ACCO2	VCO2	CO2IN	CO2OUT	DCO2	ACCCO2	RER	HEAT	FLOW
#			ml/kg/hr	%	%		L	ml/kg/hr	%	%		L		kcal/hr	LPM
===============	===============	===============	===============	===============	===============	===============	===============	===============	===============	===============	===============	===============	===============	===============	===============
1	0101	5/24/2016 12:21:32 PM	5507	20.82	20.37	0.45	0.0	2778	0.037	0.287	0.251	0.0	0.505	0.7	0.50
2	0101	5/24/2016 12:22:02 PM	5513	20.82	20.37	0.45	0.0	2802	0.037	0.289	0.253	0.0	0.508	0.7	0.50
3	0101	5/24/2016 12:22:32 PM	5699	20.82	20.35	0.46	0.0	2870	0.037	0.295	0.259	0.0	0.504	0.7	0.50
4	0101	5/24/2016 12:23:02 PM	5675	20.82	20.36	0.46	0.0	2875	0.037	0.296	0.259	0.0	0.507	0.7	0.50
5	0101	5/24/2016 12:23:32 PM	5700	20.82	20.35	0.46	0.0	2865	0.037	0.295	0.258	0.0	0.503	0.7	0.50
6	EVENT	5/24/2016 12:24:02 PM	5674	20.82	20.36	0.46	0.0	2893	0.037	0.298	0.261	0.0	0.510	0.7	0.50
7	0101	5/24/2016 12:24:32 PM	5820	20.82	20.34	0.47	0.0	3024	0.037	0.309	0.273	0.0	0.520	0.7	0.50
8	0101	5/24/2016 12:25:02 PM	6056	20.82	20.32	0.49	0.0	3155	0.037	0.321	0.285	0.0	0.521	0.7	0.50
9	0101	5/24/2016 12:25:32 PM	6067	20.82	20.32	0.49	0.0	3195	0.037	0.325	0.288	0.0	0.527	0.7	0.50
10	0101	5/24/2016 12:26:02 PM	6014	20.82	20.33	0.49	0.0	3185	0.037	0.324	0.287	0.0	0.530	0.7	0.50
11	0101	5/24/2016 12:26:32 PM	6016	20.82	20.33	0.49	0.0	3227	0.037	0.328	0.291	0.0	0.536	0.7	0.50
12	0101	5/24/2016 12:27:02 PM	5941	20.82	20.33	0.48	0.0	3242	0.037	0.329	0.292	0.0	0.546	0.7	0.50
13	EVENT	5/24/2016 12:27:32 PM	5844	20.82	20.34	0.48	0.0	3212	0.037	0.326	0.290	0.0	0.550	0.7	0.50
14	0101	5/24/2016 12:28:02 PM	5972	20.82	20.33	0.49	0.0	3260	0.037	0.331	0.294	0.0	0.546	0.7	0.50
15	0101	5/24/2016 12:28:32 PM	5906	20.82	20.33	0.48	0.0	3204	0.037	0.326	0.289	0.0	0.542	0.7	0.50
16	0101	5/24/2016 12:29:02 PM	5846	20.82	20.34	0.48	0.0	3141	0.037	0.320	0.283	0.0	0.537	0.7	0.50
17	0101	5/24/2016 12:29:32 PM	5798	20.82	20.34	0.47	0.0	3074	0.037	0.314	0.277	0.0	0.530	0.7	0.50
18	0101	5/24/2016 12:30:02 PM	5783	20.82	20.35	0.47	0.0	3055	0.037	0.312	0.275	0.0	0.528	0.7	0.50
19	0101	5/24/2016 12:30:32 PM	5768	20.82	20.35	0.47	0.0	2999	0.037	0.307	0.270	0.0	0.520	0.7	0.50
20	EVENT	5/24/2016 12:31:02 PM	5704	20.82	20.35	0.46	0.0	2970	0.037	0.305	0.268	0.0	0.521	0.7	0.50
21	0101	5/24/2016 12:31:32 PM	5782	20.82	20.35	0.47	0.0	3027	0.037	0.310	0.273	0.0	0.524	0.7	0.50
22	0101	5/24/2016 12:32:02 PM	5758	20.82	20.35	0.47	0.0	3013	0.037	0.308	0.272	0.0	0.523	0.7	0.50
23	0101	5/24/2016 12:32:32 PM	5662	20.82	20.36	0.46	0.0	2951	0.037	0.303	0.266	0.0	0.521	0.7	0.50
24	0101	5/24/2016 12:33:02 PM	5629	20.82	20.36	0.46	0.0	2906	0.037	0.299	0.262	0.0	0.516	0.7	0.50
25	0101	5/24/2016 12:33:32 PM	5597	20.82	20.36	0.45	0.0	2876	0.037	0.296	0.259	0.0	0.514	0.7	0.50
26	0101	5/24/2016 12:34:02 PM	5533	20.82	20.37	0.45	0.0	2825	0.037	0.291	0.255	0.0	0.511	0.7	0.50
27	EVENT	5/24/2016 12:34:32 PM	5598	20.82	20.36	0.45	0.0	2891	0.037	0.297	0.261	0.0	0.516	0.7	0.50
28	0101	5/24/2016 12:35:02 PM	5699	20.82	20.35	0.46	0.0	2987	0.037	0.306	0.269	0.0	0.524	0.7	0.50
29	0101	5/24/2016 12:35:32 PM	5713	20.82	20.35	0.46	0.0	2974	0.037	0.305	0.268	0.0	0.521	0.7	0.50
30	0101	5/24/2016 12:36:02 PM	5709	20.82	20.35	0.46	0.0	2980	0.037	0.305	0.269	0.0	0.522	0.7	0.50
31	EVENT	5/24/2016 12:40:02 PM	6311	20.82	20.30	0.52	0.0	3482	0.036	0.350	0.314	0.0	0.552	0.8	0.50
32	0101	5/24/2016 12:40:32 PM	6183	20.82	20.31	0.50	0.1	3372	0.036	0.340	0.304	0.0	0.545	0.7	0.50
33	EVENT	5/24/2016 12:41:02 PM	6136	20.82	20.32	0.50	0.1	3339	0.036	0.337	0.301	0.0	0.544	0.7	0.50
34	0101	5/24/2016 12:41:32 PM	6029	20.82	20.33	0.49	0.1	3254	0.036	0.329	0.293	0.0	0.540	0.7	0.50
35	0101	5/24/2016 12:42:02 PM	5886	20.82	20.34	0.48	0.1	3151	0.036	0.320	0.284	0.0	0.535	0.7	0.50
36	0101	5/24/2016 12:42:32 PM	5775	20.82	20.35	0.47	0.1	3066	0.036	0.312	0.276	0.0	0.531	0.7	0.50
37	0101	5/24/2016 12:43:02 PM	5674	20.82	20.36	0.46	0.1	2975	0.036	0.304	0.268	0.0	0.524	0.7	0.50
38	0101	5/24/2016 12:43:32 PM	5628	20.82	20.36	0.46	0.1	2925	0.036	0.300	0.264	0.0	0.520	0.7	0.50
39	0101	5/24/2016 12:44:02 PM	5642	20.82	20.36	0.46	0.1	2964	0.036	0.303	0.267	0.0	0.525	0.7	0.50
40	EVENT	5/24/2016 12:44:32 PM	5725	20.82	20.35	0.47	0.1	3062	0.036	0.312	0.276	0.0	0.535	0.7	0.50
41	0101	5/24/2016 12:45:02 PM	5838	20.82	20.34	0.48	0.1	3132	0.036	0.318	0.282	0.0	0.536	0.7	0.50
42	0101	5/24/2016 12:45:32 PM	5831	20.82	20.34	0.48	0.1	3150	0.036	0.320	0.284	0.0	0.540	0.7	0.50
43	0101	5/24/2016 12:46:02 PM	5853	20.82	20.34	0.48	0.1	3168	0.036	0.322	0.286	0.0	0.541	0.7	0.50
44	0101	5/24/2016 12:46:32 PM	5892	20.82	20.34	0.48	0.1	3215	0.036	0.326	0.290	0.0	0.546	0.7	0.50
45	0101	5/24/2016 12:47:02 PM	5914	20.82	20.34	0.48	0.1	3221	0.036	0.326	0.290	0.0	0.545	0.7	0.50
46	EVENT	5/24/2016 12:47:32 PM	5925	20.82	20.34	0.48	0.1	3232	0.036	0.327	0.291	0.0	0.545	0.7	0.50
47	0101	5/24/2016 12:48:02 PM	5883	20.82	20.34	0.48	0.1	3219	0.036	0.326	0.290	0.0	0.547	0.7	0.50
:EVENTS
===============	===============	===============	===============
INTERVAL		DATE/TIME	DESC.
===============	===============	===============	===============
6		5/24/2016 12:24:01 PM	8m/min
13		5/24/2016 12:27:17 PM	10m/min
20		5/24/2016 12:30:35 PM	12m/min
27		5/24/2016 12:34:17 PM	14m/min
31		5/24/2016 12:38:13 PM	16m/min
33		5/24/2016 12:40:42 PM	18m/min
40		5/24/2016 12:44:20 PM	20m/min
46		5/24/2016 12:47:26 PM	22m/min
