# Supplementary material for: Physical activity prevents acute inflammation in a gout model by downregulation of TLR2 on circulating neutrophils as well as inhibition of serum CXCL1 and is associated with decreased pain and inflammation in gout patients
Source: PLoS One. 2020 Oct 1;15(10):e0237520. doi: 10.1371/journal.pone.0237520 (PMC7529261; doi:10.1371/journal.pone.0237520)
Supplement: S1 Raw data — (ZIP) [file pone.0237520.s006.zip › raw data files/8-24-2016 VO2 max analysis/shorter intervals/5-24-2016/N Young Treadmill VO2 052416 2016-05-24 M5C23.0101.CSV]

Oxymax CSV File
CSV Generation Date	5/24/2016 1:18:57 PM
Experiment Started	5/24/2016 12:50:00 PM
Data Filename	C:\Users\lab\Desktop\Stanford\Young\N Young Treadmill VO2 052416 2016-05-24 M5C23.CDTA
Group/Cage	0101
O2 Calibration Date	5/24/2016 7:32:00 AM
CO2 Calibration Date	5/24/2016 7:27:02 AM
Subject ID	M5/C2
Subject Mass (G)	26.5
Reference Settle Time (s)	90
Reference Measure Time (s)	30
Cage Settle Time (s)	90
Cage Measure Time (s)	30
Reference Method	EVRYNN=30
Heat Calculation Method	STD
:DATA
===============	===============	===============	===============	===============	===============	===============	===============	===============	===============	===============	===============	===============	===============	===============	===============
INTERVAL	CHAN	DATE/TIME	VO2	O2IN	O2OUT	DO2	ACCO2	VCO2	CO2IN	CO2OUT	DCO2	ACCCO2	RER	HEAT	FLOW
#			ml/kg/hr	%	%		L	ml/kg/hr	%	%		L		kcal/hr	LPM
===============	===============	===============	===============	===============	===============	===============	===============	===============	===============	===============	===============	===============	===============	===============	===============
1	0101	5/24/2016 12:54:03 PM	5037	20.82	20.42	0.40	0.0	2489	0.036	0.257	0.220	0.0	0.494	0.6	0.50
2	0101	5/24/2016 12:54:33 PM	5120	20.82	20.41	0.41	0.0	2532	0.036	0.260	0.224	0.0	0.495	0.6	0.50
3	0101	5/24/2016 12:55:03 PM	5216	20.82	20.40	0.41	0.0	2611	0.036	0.267	0.231	0.0	0.501	0.6	0.50
4	0101	5/24/2016 12:55:33 PM	5288	20.82	20.40	0.42	0.0	2663	0.036	0.272	0.236	0.0	0.504	0.6	0.50
5	0101	5/24/2016 12:56:03 PM	5235	20.82	20.40	0.41	0.0	2574	0.036	0.264	0.228	0.0	0.492	0.6	0.50
6	0101	5/24/2016 12:56:33 PM	5241	20.82	20.40	0.42	0.0	2626	0.036	0.269	0.232	0.0	0.501	0.6	0.50
7	EVENT	5/24/2016 12:57:03 PM	5212	20.82	20.40	0.41	0.0	2612	0.036	0.268	0.231	0.0	0.501	0.6	0.50
8	0101	5/24/2016 12:57:33 PM	5410	20.82	20.39	0.43	0.0	2758	0.036	0.280	0.244	0.0	0.510	0.6	0.50
9	0101	5/24/2016 12:58:03 PM	5393	20.82	20.39	0.43	0.0	2780	0.036	0.282	0.246	0.0	0.516	0.6	0.50
10	0101	5/24/2016 12:58:33 PM	5302	20.82	20.39	0.42	0.0	2720	0.036	0.277	0.241	0.0	0.513	0.6	0.50
11	0101	5/24/2016 12:59:03 PM	5315	20.82	20.39	0.42	0.0	2728	0.036	0.278	0.241	0.0	0.513	0.6	0.50
12	0101	5/24/2016 12:59:33 PM	5260	20.82	20.40	0.42	0.0	2695	0.036	0.275	0.239	0.0	0.512	0.6	0.50
13	EVENT	5/24/2016 1:00:03 PM	5286	20.82	20.40	0.42	0.0	2705	0.036	0.276	0.239	0.0	0.512	0.6	0.50
14	0101	5/24/2016 1:00:33 PM	5470	20.82	20.38	0.44	0.0	2898	0.036	0.293	0.256	0.0	0.530	0.6	0.50
15	0101	5/24/2016 1:01:03 PM	5460	20.82	20.38	0.44	0.0	2864	0.036	0.290	0.253	0.0	0.524	0.6	0.50
16	0101	5/24/2016 1:01:33 PM	5438	20.82	20.38	0.43	0.0	2833	0.036	0.287	0.251	0.0	0.521	0.6	0.50
17	0101	5/24/2016 1:02:03 PM	5359	20.82	20.39	0.43	0.0	2851	0.036	0.289	0.252	0.0	0.532	0.6	0.50
18	0101	5/24/2016 1:02:33 PM	5347	20.82	20.39	0.43	0.0	2788	0.036	0.283	0.247	0.0	0.521	0.6	0.50
19	EVENT	5/24/2016 1:03:03 PM	5317	20.82	20.39	0.42	0.0	2731	0.036	0.278	0.242	0.0	0.514	0.6	0.50
20	0101	5/24/2016 1:03:33 PM	5408	20.82	20.39	0.43	0.0	2784	0.036	0.283	0.246	0.0	0.515	0.6	0.50
21	0101	5/24/2016 1:04:03 PM	5335	20.82	20.39	0.42	0.0	2759	0.036	0.281	0.244	0.0	0.517	0.6	0.50
22	0101	5/24/2016 1:04:33 PM	5352	20.82	20.39	0.43	0.0	2731	0.036	0.278	0.242	0.0	0.510	0.6	0.50
23	0101	5/24/2016 1:05:03 PM	5336	20.82	20.39	0.42	0.0	2751	0.036	0.280	0.243	0.0	0.516	0.6	0.50
24	0101	5/24/2016 1:05:33 PM	5343	20.82	20.39	0.42	0.0	2743	0.036	0.279	0.243	0.0	0.513	0.6	0.50
25	EVENT	5/24/2016 1:06:03 PM	5359	20.82	20.39	0.43	0.0	2751	0.036	0.280	0.243	0.0	0.513	0.6	0.50
26	0101	5/24/2016 1:06:33 PM	5461	20.82	20.38	0.43	0.0	2821	0.036	0.286	0.250	0.0	0.516	0.6	0.50
27	0101	5/24/2016 1:07:03 PM	5468	20.82	20.38	0.44	0.0	2835	0.036	0.287	0.251	0.0	0.518	0.6	0.50
28	0101	5/24/2016 1:07:33 PM	5477	20.82	20.38	0.44	0.0	2858	0.036	0.289	0.253	0.0	0.522	0.6	0.50
29	0101	5/24/2016 1:08:03 PM	5525	20.82	20.38	0.44	0.0	2883	0.036	0.292	0.255	0.0	0.522	0.7	0.50
30	0101	5/24/2016 1:08:33 PM	5511	20.82	20.38	0.44	0.0	2889	0.036	0.292	0.256	0.0	0.524	0.7	0.50
31	EVENT	5/24/2016 1:12:33 PM	6157	20.82	20.33	0.49	0.0	3325	0.036	0.330	0.294	0.0	0.540	0.7	0.50
32	EVENT	5/24/2016 1:13:03 PM	6041	20.82	20.34	0.48	0.0	3301	0.036	0.328	0.292	0.0	0.546	0.7	0.50
33	0101	5/24/2016 1:13:33 PM	6029	20.82	20.34	0.48	0.0	3369	0.036	0.334	0.298	0.0	0.559	0.7	0.50
34	0101	5/24/2016 1:14:03 PM	5974	20.82	20.34	0.48	0.0	3374	0.036	0.335	0.299	0.0	0.565	0.7	0.50
35	0101	5/24/2016 1:14:33 PM	5921	20.82	20.34	0.48	0.1	3309	0.036	0.329	0.293	0.0	0.559	0.7	0.50
36	0101	5/24/2016 1:15:03 PM	5893	20.82	20.35	0.47	0.1	3264	0.036	0.325	0.289	0.0	0.554	0.7	0.50
37	0101	5/24/2016 1:15:33 PM	5922	20.82	20.35	0.47	0.1	3263	0.036	0.325	0.289	0.0	0.551	0.7	0.50
38	EVENT	5/24/2016 1:16:03 PM	5963	20.82	20.34	0.48	0.1	3274	0.036	0.326	0.290	0.0	0.549	0.7	0.50
39	0101	5/24/2016 1:16:33 PM	6002	20.82	20.34	0.48	0.1	3289	0.036	0.327	0.291	0.0	0.548	0.7	0.50
40	0101	5/24/2016 1:17:03 PM	5995	20.82	20.34	0.48	0.1	3255	0.036	0.324	0.288	0.0	0.543	0.7	0.50
41	0101	5/24/2016 1:17:33 PM	5998	20.82	20.34	0.48	0.1	3266	0.036	0.325	0.289	0.0	0.544	0.7	0.50
42	0101	5/24/2016 1:18:03 PM	5945	20.82	20.35	0.48	0.1	3209	0.036	0.320	0.284	0.0	0.540	0.7	0.50
43	0101	5/24/2016 1:18:33 PM	5944	20.82	20.35	0.48	0.1	3201	0.036	0.319	0.283	0.0	0.539	0.7	0.50
:EVENTS
===============	===============	===============	===============
INTERVAL		DATE/TIME	DESC.
===============	===============	===============	===============
7		5/24/2016 12:56:40 PM	8m/min
13		5/24/2016 12:59:50 PM	10m/min
19		5/24/2016 1:02:40 PM	12m/min
25		5/24/2016 1:05:42 PM	14m/min
31		5/24/2016 1:08:49 PM	16m/min
32		5/24/2016 1:12:52 PM	18m/min
38		5/24/2016 1:15:41 PM	20m/min
