# Supplementary material for: Physical activity prevents acute inflammation in a gout model by downregulation of TLR2 on circulating neutrophils as well as inhibition of serum CXCL1 and is associated with decreased pain and inflammation in gout patients
Source: PLoS One. 2020 Oct 1;15(10):e0237520. doi: 10.1371/journal.pone.0237520 (PMC7529261; doi:10.1371/journal.pone.0237520)
Supplement: S1 Raw data — (ZIP) [file pone.0237520.s006.zip › raw data files/8-24-2016 VO2 max analysis/shorter intervals/5-25-2016/N Young Treadmill VO2 052516 2016-05-25__5-25-2016 E1M1.0101.CSV]

Oxymax CSV File
CSV Generation Date	5/25/2016 12:45:02 PM
Experiment Started	5/25/2016 12:09:47 PM
Data Filename	C:\Users\lab\Desktop\Stanford\Young\N Young Treadmill VO2 052516 2016-05-25__5-25-2016 E1M1.CDTA
Group/Cage	0101
O2 Calibration Date	5/25/2016 7:57:52 AM
CO2 Calibration Date	5/25/2016 7:52:19 AM
Subject ID	5-25-2016__E1M1
Subject Mass (G)	24.3
Reference Settle Time (s)	90
Reference Measure Time (s)	30
Cage Settle Time (s)	90
Cage Measure Time (s)	30
Reference Method	EVRYNN=30
Heat Calculation Method	STD
:DATA
===============	===============	===============	===============	===============	===============	===============	===============	===============	===============	===============	===============	===============	===============	===============	===============
INTERVAL	CHAN	DATE/TIME	VO2	O2IN	O2OUT	DO2	ACCO2	VCO2	CO2IN	CO2OUT	DCO2	ACCCO2	RER	HEAT	FLOW
#			ml/kg/hr	%	%		L	ml/kg/hr	%	%		L		kcal/hr	LPM
===============	===============	===============	===============	===============	===============	===============	===============	===============	===============	===============	===============	===============	===============	===============	===============
1	0101	5/25/2016 12:13:50 PM	3798	20.40	20.10	0.30	0.0	3218	0.037	0.298	0.261	0.0	0.847	0.4	0.50
2	0101	5/25/2016 12:14:20 PM	3897	20.40	20.09	0.32	0.0	4011	0.037	0.362	0.325	0.0	1.029	0.5	0.50
3	0101	5/25/2016 12:14:50 PM	5851	20.40	19.94	0.46	0.0	4932	0.037	0.437	0.399	0.0	0.843	0.7	0.50
4	0101	5/25/2016 12:15:20 PM	5980	20.40	19.93	0.47	0.0	4985	0.037	0.441	0.404	0.0	0.834	0.7	0.50
5	0101	5/25/2016 12:15:50 PM	6211	20.40	19.92	0.48	0.0	5028	0.037	0.445	0.407	0.0	0.810	0.7	0.50
6	0101	5/25/2016 12:16:20 PM	6143	20.40	19.92	0.48	0.0	4978	0.037	0.441	0.403	0.0	0.810	0.7	0.50
7	EVENT	5/25/2016 12:16:50 PM	6135	20.40	19.92	0.48	0.0	4976	0.037	0.440	0.403	0.0	0.811	0.7	0.50
8	0101	5/25/2016 12:17:20 PM	6297	20.40	19.91	0.49	0.0	5054	0.037	0.447	0.410	0.0	0.803	0.7	0.50
9	0101	5/25/2016 12:17:50 PM	6380	20.40	19.91	0.49	0.0	5055	0.037	0.447	0.410	0.0	0.792	0.7	0.50
10	0101	5/25/2016 12:18:20 PM	6359	20.40	19.91	0.49	0.0	4980	0.037	0.441	0.404	0.0	0.783	0.7	0.50
11	0101	5/25/2016 12:18:50 PM	6295	20.40	19.92	0.49	0.0	4894	0.037	0.434	0.397	0.0	0.777	0.7	0.50
12	0101	5/25/2016 12:19:20 PM	6190	20.40	19.92	0.48	0.0	4815	0.037	0.428	0.390	0.0	0.778	0.7	0.50
13	EVENT	5/25/2016 12:19:50 PM	6138	20.40	19.93	0.47	0.0	4734	0.037	0.421	0.384	0.0	0.771	0.7	0.50
14	0101	5/25/2016 12:20:20 PM	6179	20.40	19.92	0.48	0.0	4974	0.037	0.440	0.403	0.0	0.805	0.7	0.50
15	0101	5/25/2016 12:20:50 PM	6395	20.40	19.91	0.50	0.0	5073	0.037	0.448	0.411	0.0	0.793	0.7	0.50
16	0101	5/25/2016 12:21:20 PM	6281	20.40	19.91	0.49	0.0	5057	0.037	0.447	0.410	0.0	0.805	0.7	0.50
17	0101	5/25/2016 12:21:50 PM	6234	20.40	19.92	0.49	0.0	5102	0.037	0.451	0.413	0.0	0.818	0.7	0.50
18	0101	5/25/2016 12:22:20 PM	6227	20.40	19.92	0.49	0.0	5169	0.037	0.456	0.419	0.0	0.830	0.7	0.50
19	EVENT	5/25/2016 12:22:50 PM	6336	20.40	19.91	0.50	0.0	5293	0.037	0.466	0.429	0.0	0.835	0.7	0.50
20	0101	5/25/2016 12:23:20 PM	6366	20.40	19.91	0.50	0.0	5244	0.037	0.462	0.425	0.0	0.824	0.7	0.50
21	0101	5/25/2016 12:23:50 PM	6248	20.40	19.91	0.49	0.0	5169	0.037	0.456	0.419	0.0	0.827	0.7	0.50
22	0101	5/25/2016 12:24:20 PM	6229	20.40	19.92	0.49	0.0	5146	0.037	0.454	0.417	0.0	0.826	0.7	0.50
23	0101	5/25/2016 12:24:50 PM	6263	20.40	19.91	0.49	0.0	5172	0.037	0.456	0.419	0.0	0.826	0.7	0.50
24	0101	5/25/2016 12:25:20 PM	6323	20.40	19.91	0.49	0.0	5150	0.037	0.455	0.417	0.0	0.815	0.7	0.50
25	EVENT	5/25/2016 12:25:50 PM	6346	20.40	19.91	0.49	0.0	5126	0.037	0.453	0.415	0.0	0.808	0.7	0.50
26	0101	5/25/2016 12:26:20 PM	6357	20.40	19.91	0.50	0.0	5226	0.037	0.461	0.423	0.0	0.822	0.7	0.50
27	0101	5/25/2016 12:26:50 PM	6460	20.40	19.90	0.50	0.0	5256	0.037	0.463	0.426	0.0	0.814	0.8	0.50
28	0101	5/25/2016 12:27:20 PM	6433	20.40	19.90	0.50	0.0	5211	0.037	0.459	0.422	0.0	0.810	0.8	0.50
29	0101	5/25/2016 12:27:50 PM	6351	20.40	19.91	0.49	0.0	5134	0.037	0.453	0.416	0.0	0.808	0.7	0.50
30	0101	5/25/2016 12:28:20 PM	6286	20.40	19.91	0.49	0.0	5069	0.037	0.448	0.411	0.0	0.806	0.7	0.50
31	EVENT	5/25/2016 12:32:20 PM	6447	20.41	19.91	0.50	0.0	5106	0.037	0.451	0.414	0.0	0.792	0.8	0.50
32	EVENT	5/25/2016 12:32:50 PM	6478	20.41	19.90	0.50	0.0	5137	0.037	0.454	0.416	0.0	0.793	0.8	0.50
33	0101	5/25/2016 12:33:20 PM	6479	20.41	19.90	0.50	0.1	5149	0.037	0.454	0.417	0.0	0.795	0.8	0.50
34	0101	5/25/2016 12:33:50 PM	6503	20.41	19.90	0.50	0.1	5159	0.037	0.455	0.418	0.0	0.793	0.8	0.50
35	0101	5/25/2016 12:34:20 PM	6443	20.41	19.91	0.50	0.1	5087	0.037	0.449	0.412	0.0	0.790	0.7	0.50
36	0101	5/25/2016 12:34:50 PM	6317	20.41	19.92	0.49	0.1	4982	0.037	0.441	0.404	0.0	0.789	0.7	0.50
37	0101	5/25/2016 12:35:20 PM	6255	20.41	19.92	0.49	0.1	4998	0.037	0.442	0.405	0.0	0.799	0.7	0.50
38	EVENT	5/25/2016 12:35:50 PM	6253	20.41	19.92	0.49	0.1	4989	0.037	0.442	0.404	0.0	0.798	0.7	0.50
39	0101	5/25/2016 12:36:20 PM	6248	20.41	19.92	0.49	0.1	4988	0.037	0.441	0.404	0.0	0.798	0.7	0.50
40	0101	5/25/2016 12:36:50 PM	6221	20.41	19.92	0.48	0.1	4991	0.037	0.442	0.404	0.0	0.802	0.7	0.50
41	0101	5/25/2016 12:37:20 PM	6221	20.41	19.92	0.48	0.1	5033	0.037	0.445	0.408	0.0	0.809	0.7	0.50
42	0101	5/25/2016 12:37:50 PM	6222	20.41	19.92	0.49	0.1	5113	0.037	0.452	0.414	0.0	0.822	0.7	0.50
43	0101	5/25/2016 12:38:20 PM	6263	20.41	19.92	0.49	0.1	5122	0.037	0.452	0.415	0.1	0.818	0.7	0.50
44	EVENT	5/25/2016 12:38:50 PM	6177	20.41	19.93	0.48	0.1	5044	0.037	0.446	0.409	0.1	0.817	0.7	0.50
45	0101	5/25/2016 12:39:20 PM	6159	20.41	19.93	0.48	0.1	5020	0.037	0.444	0.407	0.1	0.815	0.7	0.50
46	0101	5/25/2016 12:39:50 PM	6165	20.41	19.93	0.48	0.1	5026	0.037	0.444	0.407	0.1	0.815	0.7	0.50
47	0101	5/25/2016 12:40:20 PM	6176	20.41	19.93	0.48	0.1	5034	0.037	0.445	0.408	0.1	0.815	0.7	0.50
48	0101	5/25/2016 12:40:50 PM	6193	20.41	19.92	0.48	0.1	5053	0.037	0.447	0.409	0.1	0.816	0.7	0.50
49	0101	5/25/2016 12:41:20 PM	6216	20.41	19.92	0.48	0.1	5031	0.037	0.445	0.408	0.1	0.809	0.7	0.50
50	EVENT	5/25/2016 12:41:50 PM	6205	20.41	19.92	0.48	0.1	5037	0.037	0.445	0.408	0.1	0.812	0.7	0.50
51	0101	5/25/2016 12:42:20 PM	6245	20.41	19.92	0.49	0.1	5077	0.037	0.449	0.411	0.1	0.813	0.7	0.50
52	0101	5/25/2016 12:42:50 PM	6301	20.41	19.92	0.49	0.1	5160	0.037	0.455	0.418	0.1	0.819	0.7	0.50
53	0101	5/25/2016 12:43:20 PM	6325	20.41	19.91	0.49	0.1	5231	0.037	0.461	0.424	0.1	0.827	0.7	0.50
54	0101	5/25/2016 12:43:50 PM	6432	20.41	19.90	0.50	0.1	5408	0.037	0.475	0.438	0.1	0.841	0.8	0.50
55	0101	5/25/2016 12:44:20 PM	6533	20.41	19.89	0.51	0.1	5528	0.037	0.485	0.448	0.1	0.846	0.8	0.50
56	EVENT	5/25/2016 12:44:50 PM	6582	20.41	19.89	0.52	0.1	5619	0.037	0.492	0.455	0.1	0.854	0.8	0.50
:EVENTS
===============	===============	===============	===============
INTERVAL		DATE/TIME	DESC.
===============	===============	===============	===============
7		5/25/2016 12:16:37 PM	8 m/min
13		5/25/2016 12:19:39 PM	10 m/min
19		5/25/2016 12:22:27 PM	12 m/min
25		5/25/2016 12:25:31 PM	14 m/min
31		5/25/2016 12:28:33 PM	16 m/min
32		5/25/2016 12:32:31 PM	18 m/min
38		5/25/2016 12:35:32 PM	20 m/min
44		5/25/2016 12:38:27 PM	22 m/min
50		5/25/2016 12:41:30 PM	24 m/min
56		5/25/2016 12:44:21 PM	end exp
