# Supplementary material for: Physical activity prevents acute inflammation in a gout model by downregulation of TLR2 on circulating neutrophils as well as inhibition of serum CXCL1 and is associated with decreased pain and inflammation in gout patients
Source: PLoS One. 2020 Oct 1;15(10):e0237520. doi: 10.1371/journal.pone.0237520 (PMC7529261; doi:10.1371/journal.pone.0237520)
Supplement: S1 Raw data — (ZIP) [file pone.0237520.s006.zip › raw data files/8-24-2016 VO2 max analysis/shorter intervals/5-25-2016/N Young Treadmill VO2 052516 2016-05-25__5-25-2016 E1M2.0101.CSV]

Oxymax CSV File
CSV Generation Date	5/25/2016 1:25:52 PM
Experiment Started	5/25/2016 12:51:30 PM
Data Filename	C:\Users\lab\Desktop\Stanford\Young\N Young Treadmill VO2 052516 2016-05-25__5-25-2016 E1M2.CDTA
Group/Cage	0101
O2 Calibration Date	5/25/2016 7:57:52 AM
CO2 Calibration Date	5/25/2016 7:52:19 AM
Subject ID	5-25-2016__E1M2
Subject Mass (G)	25.5
Reference Settle Time (s)	90
Reference Measure Time (s)	30
Cage Settle Time (s)	90
Cage Measure Time (s)	30
Reference Method	EVRYNN=30
Heat Calculation Method	STD
:DATA
===============	===============	===============	===============	===============	===============	===============	===============	===============	===============	===============	===============	===============	===============	===============	===============
INTERVAL	CHAN	DATE/TIME	VO2	O2IN	O2OUT	DO2	ACCO2	VCO2	CO2IN	CO2OUT	DCO2	ACCCO2	RER	HEAT	FLOW
#			ml/kg/hr	%	%		L	ml/kg/hr	%	%		L		kcal/hr	LPM
===============	===============	===============	===============	===============	===============	===============	===============	===============	===============	===============	===============	===============	===============	===============	===============
1	0101	5/25/2016 12:55:34 PM	2505	20.40	20.19	0.21	0.0	2478	0.038	0.248	0.210	0.0	0.989	0.3	0.50
2	EVENT	5/25/2016 12:56:04 PM	3573	20.40	20.10	0.30	0.0	3534	0.038	0.338	0.300	0.0	0.989	0.5	0.50
3	0101	5/25/2016 12:56:34 PM	5716	20.40	19.92	0.48	0.0	5317	0.038	0.489	0.452	0.0	0.930	0.7	0.50
4	0101	5/25/2016 12:57:04 PM	6569	20.40	19.86	0.54	0.0	5358	0.038	0.493	0.456	0.0	0.816	0.8	0.50
5	0101	5/25/2016 12:57:34 PM	6646	20.40	19.86	0.54	0.0	5364	0.038	0.494	0.456	0.0	0.807	0.8	0.50
6	0101	5/25/2016 12:58:04 PM	6559	20.40	19.86	0.54	0.0	5385	0.038	0.496	0.458	0.0	0.821	0.8	0.50
7	0101	5/25/2016 12:58:34 PM	6690	20.40	19.85	0.55	0.0	5486	0.038	0.504	0.466	0.0	0.820	0.8	0.50
8	0101	5/25/2016 12:59:04 PM	6823	20.40	19.84	0.56	0.0	5661	0.038	0.519	0.481	0.0	0.830	0.8	0.50
9	0101	5/25/2016 12:59:34 PM	6979	20.40	19.83	0.57	0.0	5708	0.038	0.523	0.485	0.0	0.818	0.9	0.50
10	0101	5/25/2016 1:00:04 PM	6957	20.40	19.83	0.57	0.0	5565	0.038	0.511	0.473	0.0	0.800	0.9	0.50
11	EVENT	5/25/2016 1:00:34 PM	6822	20.40	19.84	0.56	0.0	5480	0.038	0.504	0.466	0.0	0.803	0.8	0.50
12	0101	5/25/2016 1:01:04 PM	6798	20.40	19.84	0.55	0.0	5434	0.038	0.500	0.462	0.0	0.799	0.8	0.50
13	EVENT	5/25/2016 1:01:34 PM	6808	20.40	19.84	0.55	0.0	5393	0.038	0.496	0.459	0.0	0.792	0.8	0.50
14	0101	5/25/2016 1:02:04 PM	6712	20.40	19.85	0.55	0.0	5347	0.038	0.492	0.455	0.0	0.797	0.8	0.50
15	0101	5/25/2016 1:02:34 PM	6831	20.40	19.84	0.56	0.0	5538	0.038	0.509	0.471	0.0	0.811	0.8	0.50
16	EVENT	5/25/2016 1:03:04 PM	6977	20.40	19.83	0.57	0.0	5579	0.038	0.512	0.474	0.0	0.800	0.9	0.50
17	0101	5/25/2016 1:03:34 PM	6873	20.40	19.84	0.56	0.0	5440	0.038	0.500	0.463	0.0	0.792	0.8	0.50
18	0101	5/25/2016 1:04:04 PM	6855	20.40	19.84	0.56	0.0	5494	0.038	0.505	0.467	0.0	0.801	0.8	0.50
19	0101	5/25/2016 1:04:34 PM	6889	20.40	19.84	0.56	0.0	5484	0.038	0.504	0.466	0.0	0.796	0.8	0.50
20	EVENT	5/25/2016 1:05:04 PM	6869	20.40	19.84	0.56	0.0	5412	0.038	0.498	0.460	0.0	0.788	0.8	0.50
21	0101	5/25/2016 1:05:34 PM	6776	20.40	19.85	0.55	0.0	5391	0.038	0.496	0.458	0.0	0.796	0.8	0.50
22	0101	5/25/2016 1:06:04 PM	6935	20.40	19.83	0.57	0.0	5563	0.038	0.511	0.473	0.0	0.802	0.8	0.50
23	0101	5/25/2016 1:06:34 PM	7032	20.40	19.83	0.57	0.0	5524	0.038	0.508	0.470	0.0	0.786	0.9	0.50
24	0101	5/25/2016 1:07:04 PM	6980	20.40	19.83	0.57	0.0	5552	0.038	0.510	0.472	0.0	0.795	0.9	0.50
25	EVENT	5/25/2016 1:07:34 PM	6979	20.40	19.83	0.57	0.0	5586	0.038	0.513	0.475	0.0	0.800	0.9	0.50
26	0101	5/25/2016 1:08:04 PM	7093	20.40	19.82	0.58	0.0	5820	0.038	0.533	0.495	0.0	0.821	0.9	0.50
27	0101	5/25/2016 1:08:34 PM	7338	20.40	19.80	0.60	0.0	6005	0.038	0.548	0.511	0.0	0.818	0.9	0.50
28	0101	5/25/2016 1:09:04 PM	7261	20.40	19.80	0.60	0.0	5995	0.038	0.547	0.510	0.0	0.826	0.9	0.50
29	0101	5/25/2016 1:09:34 PM	7175	20.40	19.81	0.59	0.0	5999	0.038	0.548	0.510	0.0	0.836	0.9	0.50
30	0101	5/25/2016 1:10:04 PM	7165	20.40	19.81	0.59	0.0	6007	0.038	0.548	0.511	0.0	0.838	0.9	0.50
31	EVENT	5/25/2016 1:14:04 PM	7421	20.40	19.79	0.61	0.1	6064	0.037	0.553	0.516	0.0	0.817	0.9	0.50
32	EVENT	5/25/2016 1:14:34 PM	7494	20.40	19.79	0.61	0.1	6048	0.037	0.552	0.514	0.0	0.807	0.9	0.50
33	0101	5/25/2016 1:15:04 PM	7501	20.40	19.79	0.61	0.1	6084	0.037	0.555	0.517	0.0	0.811	0.9	0.50
34	0101	5/25/2016 1:15:34 PM	7592	20.40	19.78	0.62	0.1	6116	0.037	0.558	0.520	0.0	0.806	0.9	0.50
35	0101	5/25/2016 1:16:04 PM	7613	20.40	19.78	0.62	0.1	6076	0.037	0.554	0.517	0.0	0.798	0.9	0.50
36	0101	5/25/2016 1:16:34 PM	7589	20.40	19.78	0.62	0.1	6029	0.037	0.550	0.513	0.1	0.795	0.9	0.50
37	0101	5/25/2016 1:17:04 PM	7537	20.40	19.79	0.61	0.1	6014	0.037	0.549	0.512	0.1	0.798	0.9	0.50
38	EVENT	5/25/2016 1:17:34 PM	7536	20.40	19.79	0.61	0.1	6011	0.037	0.549	0.511	0.1	0.798	0.9	0.50
39	0101	5/25/2016 1:18:04 PM	7539	20.40	19.79	0.62	0.1	6058	0.037	0.553	0.515	0.1	0.804	0.9	0.50
40	0101	5/25/2016 1:18:34 PM	7703	20.40	19.77	0.63	0.1	6229	0.037	0.567	0.530	0.1	0.809	0.9	0.50
41	0101	5/25/2016 1:19:04 PM	7649	20.40	19.78	0.62	0.1	6130	0.037	0.559	0.521	0.1	0.801	0.9	0.50
42	0101	5/25/2016 1:19:34 PM	7452	20.40	19.79	0.61	0.1	6068	0.037	0.553	0.516	0.1	0.814	0.9	0.50
43	EVENT	5/25/2016 1:20:04 PM	7502	20.40	19.79	0.61	0.1	6136	0.037	0.559	0.522	0.1	0.818	0.9	0.50
44	0101	5/25/2016 1:20:34 PM	7513	20.40	19.78	0.62	0.1	6162	0.037	0.561	0.524	0.1	0.820	0.9	0.50
45	0101	5/25/2016 1:21:04 PM	7565	20.40	19.78	0.62	0.1	6224	0.037	0.567	0.529	0.1	0.823	0.9	0.50
46	0101	5/25/2016 1:21:34 PM	7500	20.40	19.78	0.62	0.1	6225	0.037	0.567	0.529	0.1	0.830	0.9	0.50
47	0101	5/25/2016 1:22:04 PM	7496	20.40	19.78	0.62	0.1	6297	0.037	0.573	0.535	0.1	0.840	0.9	0.50
48	0101	5/25/2016 1:22:34 PM	7543	20.40	19.78	0.62	0.1	6348	0.037	0.577	0.540	0.1	0.842	0.9	0.50
49	EVENT	5/25/2016 1:23:04 PM	7471	20.40	19.79	0.61	0.1	6276	0.037	0.571	0.534	0.1	0.840	0.9	0.50
50	0101	5/25/2016 1:23:34 PM	7398	20.40	19.79	0.61	0.1	6287	0.037	0.572	0.535	0.1	0.850	0.9	0.50
51	0101	5/25/2016 1:24:04 PM	7461	20.40	19.79	0.61	0.1	6345	0.037	0.577	0.539	0.1	0.850	0.9	0.50
52	0101	5/25/2016 1:24:34 PM	7444	20.40	19.79	0.61	0.1	6318	0.037	0.575	0.537	0.1	0.849	0.9	0.50
53	0101	5/25/2016 1:25:04 PM	7440	20.40	19.79	0.61	0.1	6379	0.037	0.580	0.542	0.1	0.857	0.9	0.50
54	0101	5/25/2016 1:25:34 PM	7517	20.40	19.78	0.62	0.1	6502	0.037	0.590	0.553	0.1	0.865	0.9	0.50
:EVENTS
===============	===============	===============	===============
INTERVAL		DATE/TIME	DESC.
===============	===============	===============	===============
2		5/25/2016 12:55:35 PM	6 m/min
11		5/25/2016 1:00:24 PM	8 m/min
13		5/25/2016 1:01:34 PM	10 m/min
16		5/25/2016 1:02:52 PM	12 m/min
for previous	just keep multiples of 6 even though the events are added at the right time...ther spped was changes at the proper intervals
20		5/25/2016 1:04:57 PM	12 m/min
25		5/25/2016 1:07:15 PM	14 m/min
31		5/25/2016 1:10:09 PM	16 m/min
32		5/25/2016 1:14:14 PM	18 m/min
38		5/25/2016 1:17:33 PM	20 m/min
43		5/25/2016 1:19:39 PM	22 m/min
49		5/25/2016 1:22:41 PM	24 m/min
