# Supplementary material for: Physical activity prevents acute inflammation in a gout model by downregulation of TLR2 on circulating neutrophils as well as inhibition of serum CXCL1 and is associated with decreased pain and inflammation in gout patients
Source: PLoS One. 2020 Oct 1;15(10):e0237520. doi: 10.1371/journal.pone.0237520 (PMC7529261; doi:10.1371/journal.pone.0237520)
Supplement: S1 Raw data — (ZIP) [file pone.0237520.s006.zip › raw data files/8-24-2016 VO2 max analysis/shorter intervals/5-25-2016/N Young Treadmill VO2 052516 2016-05-25__5-25-2016 E1M4.0101.CSV]

Oxymax CSV File
CSV Generation Date	5/25/2016 8:04:47 PM
Experiment Started	5/25/2016 7:22:47 PM
Data Filename	C:\Users\lab\Desktop\Stanford\Young\N Young Treadmill VO2 052516 2016-05-25__5-25-2016 E1M4.CDTA
Group/Cage	0101
O2 Calibration Date	5/25/2016 7:57:52 AM
CO2 Calibration Date	5/25/2016 7:52:19 AM
Subject ID	5-25-2016__E1M4
Subject Mass (G)	25.6
Reference Settle Time (s)	90
Reference Measure Time (s)	30
Cage Settle Time (s)	90
Cage Measure Time (s)	30
Reference Method	EVRYNN=30
Heat Calculation Method	STD
:DATA
===============	===============	===============	===============	===============	===============	===============	===============	===============	===============	===============	===============	===============	===============	===============	===============
INTERVAL	CHAN	DATE/TIME	VO2	O2IN	O2OUT	DO2	ACCO2	VCO2	CO2IN	CO2OUT	DCO2	ACCCO2	RER	HEAT	FLOW
#			ml/kg/hr	%	%		L	ml/kg/hr	%	%		L		kcal/hr	LPM
===============	===============	===============	===============	===============	===============	===============	===============	===============	===============	===============	===============	===============	===============	===============	===============
1	0101	5/25/2016 7:26:50 PM	3754	20.37	20.06	0.31	0.0	3213	0.036	0.311	0.274	0.0	0.856	0.5	0.50
2	0101	5/25/2016 7:27:20 PM	3986	20.37	20.04	0.34	0.0	3764	0.036	0.357	0.321	0.0	0.944	0.5	0.50
3	0101	5/25/2016 7:27:50 PM	5664	20.37	19.91	0.47	0.0	4778	0.036	0.444	0.408	0.0	0.843	0.7	0.50
4	0101	5/25/2016 7:28:20 PM	6013	20.37	19.88	0.49	0.0	4697	0.036	0.437	0.401	0.0	0.781	0.7	0.50
5	0101	5/25/2016 7:28:50 PM	5961	20.37	19.89	0.49	0.0	4778	0.036	0.444	0.408	0.0	0.802	0.7	0.50
6	0101	5/25/2016 7:29:20 PM	6100	20.37	19.88	0.50	0.0	4682	0.036	0.436	0.400	0.0	0.768	0.7	0.50
7	0101	5/25/2016 7:29:50 PM	6011	20.37	19.88	0.49	0.0	4665	0.036	0.435	0.398	0.0	0.776	0.7	0.50
8	EVENT	5/25/2016 7:30:20 PM	5993	20.37	19.89	0.49	0.0	4696	0.036	0.437	0.401	0.0	0.784	0.7	0.50
9	0101	5/25/2016 7:30:50 PM	6125	20.37	19.87	0.50	0.0	4772	0.036	0.444	0.407	0.0	0.779	0.7	0.50
10	0101	5/25/2016 7:31:20 PM	6140	20.37	19.87	0.50	0.0	4851	0.036	0.451	0.414	0.0	0.790	0.8	0.50
11	0101	5/25/2016 7:31:50 PM	6230	20.37	19.87	0.51	0.0	4857	0.036	0.451	0.415	0.0	0.780	0.8	0.50
12	0101	5/25/2016 7:32:20 PM	6192	20.37	19.87	0.50	0.0	4773	0.036	0.444	0.408	0.0	0.771	0.8	0.50
13	EVENT	5/25/2016 7:32:50 PM	6155	20.37	19.87	0.50	0.0	4883	0.036	0.453	0.417	0.0	0.793	0.8	0.50
14	0101	5/25/2016 7:33:20 PM	6233	20.37	19.87	0.51	0.0	4906	0.036	0.455	0.419	0.0	0.787	0.8	0.50
15	0101	5/25/2016 7:33:50 PM	6389	20.37	19.85	0.52	0.0	5012	0.036	0.464	0.428	0.0	0.785	0.8	0.50
16	0101	5/25/2016 7:34:20 PM	6458	20.37	19.85	0.53	0.0	4993	0.036	0.463	0.426	0.0	0.773	0.8	0.50
17	0101	5/25/2016 7:34:50 PM	6478	20.37	19.85	0.53	0.0	5016	0.036	0.465	0.428	0.0	0.774	0.8	0.50
18	0101	5/25/2016 7:35:20 PM	6446	20.37	19.85	0.53	0.0	5032	0.036	0.466	0.430	0.0	0.781	0.8	0.50
19	EVENT	5/25/2016 7:35:50 PM	6384	20.37	19.85	0.52	0.0	4931	0.036	0.457	0.421	0.0	0.772	0.8	0.50
20	0101	5/25/2016 7:36:20 PM	6320	20.37	19.86	0.52	0.0	4927	0.036	0.457	0.421	0.0	0.780	0.8	0.50
21	0101	5/25/2016 7:36:50 PM	6395	20.37	19.85	0.52	0.0	4986	0.036	0.462	0.426	0.0	0.780	0.8	0.50
22	0101	5/25/2016 7:37:20 PM	6427	20.37	19.85	0.52	0.0	4918	0.036	0.456	0.420	0.0	0.765	0.8	0.50
23	0101	5/25/2016 7:37:50 PM	6315	20.37	19.86	0.51	0.0	4905	0.036	0.455	0.419	0.0	0.777	0.8	0.50
24	0101	5/25/2016 7:38:20 PM	6301	20.37	19.86	0.51	0.0	4893	0.036	0.454	0.418	0.0	0.777	0.8	0.50
25	EVENT	5/25/2016 7:38:50 PM	6236	20.37	19.87	0.51	0.0	4890	0.036	0.454	0.417	0.0	0.784	0.8	0.50
26	0101	5/25/2016 7:39:20 PM	6257	20.37	19.86	0.51	0.0	4996	0.036	0.463	0.426	0.0	0.798	0.8	0.50
27	0101	5/25/2016 7:39:50 PM	6457	20.37	19.85	0.53	0.0	5150	0.036	0.476	0.440	0.0	0.798	0.8	0.50
28	0101	5/25/2016 7:40:20 PM	6488	20.37	19.84	0.53	0.0	5204	0.036	0.481	0.444	0.0	0.802	0.8	0.50
29	0101	5/25/2016 7:40:50 PM	6481	20.37	19.84	0.53	0.0	5232	0.036	0.483	0.447	0.0	0.807	0.8	0.50
30	0101	5/25/2016 7:41:20 PM	6476	20.37	19.84	0.53	0.0	5249	0.036	0.484	0.448	0.0	0.810	0.8	0.50
31	EVENT	5/25/2016 7:45:20 PM	6610	20.37	19.82	0.54	0.1	5470	0.037	0.504	0.467	0.0	0.828	0.8	0.50
32	EVENT	5/25/2016 7:45:50 PM	6608	20.37	19.83	0.54	0.1	5404	0.037	0.498	0.461	0.0	0.818	0.8	0.50
33	0101	5/25/2016 7:46:20 PM	6527	20.37	19.83	0.54	0.1	5321	0.037	0.491	0.454	0.0	0.815	0.8	0.50
34	0101	5/25/2016 7:46:50 PM	6540	20.37	19.83	0.54	0.1	5317	0.037	0.491	0.454	0.0	0.813	0.8	0.50
35	0101	5/25/2016 7:47:20 PM	6559	20.37	19.83	0.54	0.1	5326	0.037	0.492	0.455	0.0	0.812	0.8	0.50
36	0101	5/25/2016 7:47:50 PM	6582	20.37	19.83	0.54	0.1	5324	0.037	0.491	0.454	0.0	0.809	0.8	0.50
37	0101	5/25/2016 7:48:20 PM	6560	20.37	19.83	0.54	0.1	5276	0.037	0.487	0.450	0.0	0.804	0.8	0.50
38	EVENT	5/25/2016 7:48:50 PM	6514	20.37	19.84	0.53	0.1	5199	0.037	0.481	0.444	0.0	0.798	0.8	0.50
39	0101	5/25/2016 7:49:20 PM	6446	20.37	19.84	0.53	0.1	5208	0.037	0.481	0.445	0.0	0.808	0.8	0.50
40	0101	5/25/2016 7:49:50 PM	6496	20.37	19.84	0.53	0.1	5235	0.037	0.484	0.447	0.1	0.806	0.8	0.50
41	0101	5/25/2016 7:50:20 PM	6502	20.37	19.84	0.53	0.1	5201	0.037	0.481	0.444	0.1	0.800	0.8	0.50
42	0101	5/25/2016 7:50:50 PM	6463	20.37	19.84	0.53	0.1	5155	0.037	0.477	0.440	0.1	0.798	0.8	0.50
43	0101	5/25/2016 7:51:20 PM	6425	20.37	19.84	0.53	0.1	5113	0.037	0.473	0.436	0.1	0.796	0.8	0.50
44	EVENT	5/25/2016 7:51:50 PM	6419	20.37	19.84	0.53	0.1	5141	0.037	0.476	0.439	0.1	0.801	0.8	0.50
45	0101	5/25/2016 7:52:20 PM	6450	20.37	19.84	0.53	0.1	5166	0.037	0.478	0.441	0.1	0.801	0.8	0.50
46	0101	5/25/2016 7:52:50 PM	6481	20.37	19.84	0.53	0.1	5178	0.037	0.479	0.442	0.1	0.799	0.8	0.50
47	0101	5/25/2016 7:53:20 PM	6482	20.37	19.84	0.53	0.1	5208	0.037	0.482	0.445	0.1	0.803	0.8	0.50
48	0101	5/25/2016 7:53:50 PM	6499	20.37	19.84	0.53	0.1	5237	0.037	0.484	0.447	0.1	0.806	0.8	0.50
49	0101	5/25/2016 7:54:20 PM	6523	20.37	19.83	0.53	0.1	5221	0.037	0.483	0.446	0.1	0.800	0.8	0.50
50	EVENT	5/25/2016 7:54:50 PM	6487	20.37	19.84	0.53	0.1	5233	0.037	0.484	0.447	0.1	0.807	0.8	0.50
51	0101	5/25/2016 7:55:20 PM	6575	20.37	19.83	0.54	0.1	5451	0.037	0.502	0.465	0.1	0.829	0.8	0.50
52	0101	5/25/2016 7:55:50 PM	6784	20.37	19.81	0.56	0.1	5781	0.037	0.530	0.493	0.1	0.852	0.8	0.50
53	0101	5/25/2016 7:56:20 PM	6967	20.37	19.79	0.58	0.1	5996	0.037	0.549	0.512	0.1	0.861	0.9	0.50
54	0101	5/25/2016 7:56:50 PM	7101	20.37	19.78	0.59	0.1	6111	0.037	0.558	0.522	0.1	0.861	0.9	0.50
55	0101	5/25/2016 7:57:20 PM	7147	20.37	19.78	0.59	0.1	6178	0.037	0.564	0.527	0.1	0.864	0.9	0.50
56	EVENT	5/25/2016 7:57:50 PM	7242	20.37	19.77	0.60	0.1	6253	0.037	0.571	0.534	0.1	0.863	0.9	0.50
57	0101	5/25/2016 7:58:20 PM	7253	20.37	19.77	0.60	0.1	6145	0.037	0.561	0.524	0.1	0.847	0.9	0.50
58	0101	5/25/2016 7:58:50 PM	7170	20.37	19.77	0.59	0.1	6119	0.037	0.559	0.522	0.1	0.853	0.9	0.50
59	EVENT	5/25/2016 7:59:20 PM	7292	20.37	19.76	0.60	0.1	6214	0.037	0.567	0.530	0.1	0.852	0.9	0.50
60	0101	5/25/2016 7:59:50 PM	7478	20.37	19.76	0.61	0.1	5626	0.037	0.517	0.481	0.1	0.752	0.9	0.50
61	0101	5/25/2016 8:03:50 PM	163	20.37	20.36	0.01	0.1	57	0.037	0.042	0.005	0.1	0.350	0.0	0.50
62	0101	5/25/2016 8:04:20 PM	153	20.37	20.36	0.01	0.1	57	0.037	0.042	0.005	0.1	0.374	0.0	0.50
:EVENTS
===============	===============	===============	===============
INTERVAL		DATE/TIME	DESC.
===============	===============	===============	===============
8		5/25/2016 7:30:10 PM	8 m/min started at interval 7
13		5/25/2016 7:32:37 PM	10 m/min
19		5/25/2016 7:35:30 PM	12 m/min
25		5/25/2016 7:38:27 PM	14 m/min
31		5/25/2016 7:43:33 PM	16 m/min
32		5/25/2016 7:45:26 PM	18 m/min
38		5/25/2016 7:48:33 PM	20 m/min
44		5/25/2016 7:51:28 PM	22 m/min
50		5/25/2016 7:54:28 PM	24 m/min
56		5/25/2016 7:57:37 PM	26 m/min
59		5/25/2016 7:58:53 PM	end exp--resting on shocker
