# Supplementary material for: Physical activity prevents acute inflammation in a gout model by downregulation of TLR2 on circulating neutrophils as well as inhibition of serum CXCL1 and is associated with decreased pain and inflammation in gout patients
Source: PLoS One. 2020 Oct 1;15(10):e0237520. doi: 10.1371/journal.pone.0237520 (PMC7529261; doi:10.1371/journal.pone.0237520)
Supplement: S1 Raw data — (ZIP) [file pone.0237520.s006.zip › raw data files/8-24-2016 VO2 max analysis/shorter intervals/5-25-2016/N Young Treadmill VO2 052516 2016-05-25__5-25-2016 E2M1.0101.CSV]

Oxymax CSV File
CSV Generation Date	5/25/2016 11:28:27 AM
Experiment Started	5/25/2016 10:51:40 AM
Data Filename	C:\Users\lab\Desktop\Stanford\Young\N Young Treadmill VO2 052516 2016-05-25__5-25-2016 E2M1.CDTA
Group/Cage	0101
O2 Calibration Date	5/25/2016 7:57:52 AM
CO2 Calibration Date	5/25/2016 7:52:19 AM
Subject ID	5-25-2016__E2M1
Subject Mass (G)	26.5
Reference Settle Time (s)	90
Reference Measure Time (s)	30
Cage Settle Time (s)	90
Cage Measure Time (s)	30
Reference Method	EVRYNN=30
Heat Calculation Method	STD
:DATA
===============	===============	===============	===============	===============	===============	===============	===============	===============	===============	===============	===============	===============	===============	===============	===============
INTERVAL	CHAN	DATE/TIME	VO2	O2IN	O2OUT	DO2	ACCO2	VCO2	CO2IN	CO2OUT	DCO2	ACCCO2	RER	HEAT	FLOW
#			ml/kg/hr	%	%		L	ml/kg/hr	%	%		L		kcal/hr	LPM
===============	===============	===============	===============	===============	===============	===============	===============	===============	===============	===============	===============	===============	===============	===============	===============
1	0101	5/25/2016 10:55:43 AM	6417	20.41	19.87	0.54	0.0	4919	0.039	0.474	0.435	0.0	0.767	0.8	0.50
2	0101	5/25/2016 10:56:13 AM	6498	20.41	19.87	0.55	0.0	4948	0.039	0.476	0.437	0.0	0.761	0.8	0.50
3	0101	5/25/2016 10:56:43 AM	6536	20.41	19.86	0.55	0.0	4971	0.039	0.478	0.439	0.0	0.761	0.8	0.50
4	0101	5/25/2016 10:57:13 AM	6554	20.41	19.86	0.55	0.0	5072	0.039	0.487	0.448	0.0	0.774	0.8	0.50
5	0101	5/25/2016 10:57:43 AM	6674	20.41	19.85	0.56	0.0	5201	0.039	0.499	0.460	0.0	0.779	0.8	0.50
6	0101	5/25/2016 10:58:13 AM	6677	20.41	19.85	0.56	0.0	5109	0.039	0.491	0.452	0.0	0.765	0.8	0.50
7	EVENT	5/25/2016 10:58:43 AM	6580	20.41	19.86	0.56	0.0	5150	0.039	0.494	0.455	0.0	0.783	0.8	0.50
8	0101	5/25/2016 10:59:13 AM	6693	20.41	19.85	0.57	0.0	5351	0.039	0.512	0.473	0.0	0.800	0.9	0.50
9	0101	5/25/2016 10:59:43 AM	6795	20.41	19.84	0.57	0.0	5311	0.039	0.508	0.469	0.0	0.782	0.9	0.50
10	0101	5/25/2016 11:00:13 AM	6701	20.41	19.85	0.56	0.0	5183	0.039	0.497	0.458	0.0	0.773	0.8	0.50
11	0101	5/25/2016 11:00:43 AM	6537	20.41	19.86	0.55	0.0	5076	0.039	0.488	0.449	0.0	0.777	0.8	0.50
12	0101	5/25/2016 11:01:13 AM	6469	20.41	19.87	0.55	0.0	5034	0.039	0.484	0.445	0.0	0.778	0.8	0.50
13	EVENT	5/25/2016 11:01:43 AM	6400	20.41	19.87	0.54	0.0	5018	0.039	0.483	0.444	0.0	0.784	0.8	0.50
14	0101	5/25/2016 11:02:13 AM	6582	20.41	19.86	0.56	0.0	5278	0.039	0.505	0.466	0.0	0.802	0.8	0.50
15	0101	5/25/2016 11:02:43 AM	6617	20.41	19.85	0.56	0.0	5241	0.039	0.502	0.463	0.0	0.792	0.8	0.50
16	0101	5/25/2016 11:03:13 AM	6556	20.41	19.86	0.56	0.0	5246	0.039	0.503	0.464	0.0	0.800	0.8	0.50
17	0101	5/25/2016 11:03:43 AM	6563	20.41	19.86	0.56	0.0	5281	0.039	0.506	0.467	0.0	0.805	0.8	0.50
18	0101	5/25/2016 11:04:13 AM	6533	20.41	19.86	0.55	0.0	5260	0.039	0.504	0.465	0.0	0.805	0.8	0.50
19	EVENT	5/25/2016 11:04:43 AM	6493	20.41	19.86	0.55	0.0	5247	0.039	0.503	0.464	0.0	0.808	0.8	0.50
20	0101	5/25/2016 11:05:13 AM	6479	20.41	19.86	0.55	0.0	5254	0.039	0.503	0.464	0.0	0.811	0.8	0.50
21	0101	5/25/2016 11:05:43 AM	6525	20.41	19.86	0.55	0.0	5331	0.039	0.510	0.471	0.0	0.817	0.8	0.50
22	0101	5/25/2016 11:06:13 AM	6640	20.41	19.85	0.56	0.0	5360	0.039	0.513	0.474	0.0	0.807	0.8	0.50
23	0101	5/25/2016 11:06:43 AM	6720	20.41	19.84	0.57	0.0	5381	0.039	0.515	0.475	0.0	0.801	0.9	0.50
24	0101	5/25/2016 11:07:13 AM	6678	20.41	19.85	0.57	0.0	5334	0.039	0.510	0.471	0.0	0.799	0.8	0.50
25	EVENT	5/25/2016 11:07:43 AM	6640	20.41	19.85	0.56	0.0	5262	0.039	0.504	0.465	0.0	0.793	0.8	0.50
26	0101	5/25/2016 11:08:13 AM	6700	20.41	19.84	0.57	0.0	5405	0.039	0.517	0.478	0.0	0.807	0.9	0.50
27	0101	5/25/2016 11:08:43 AM	6782	20.41	19.84	0.57	0.0	5432	0.039	0.519	0.480	0.0	0.801	0.9	0.50
28	0101	5/25/2016 11:09:13 AM	6713	20.41	19.84	0.57	0.0	5392	0.039	0.516	0.477	0.0	0.803	0.9	0.50
29	0101	5/25/2016 11:09:43 AM	6627	20.41	19.85	0.56	0.0	5343	0.039	0.511	0.472	0.0	0.806	0.8	0.50
30	0101	5/25/2016 11:10:13 AM	6566	20.41	19.86	0.56	0.0	5341	0.039	0.511	0.472	0.0	0.813	0.8	0.50
31	EVENT	5/25/2016 11:14:13 AM	6672	20.41	19.85	0.57	0.1	5318	0.039	0.509	0.470	0.0	0.797	0.8	0.50
32	EVENT	5/25/2016 11:14:43 AM	6662	20.41	19.85	0.56	0.1	5284	0.039	0.506	0.467	0.0	0.793	0.8	0.50
33	0101	5/25/2016 11:15:13 AM	6718	20.41	19.84	0.57	0.1	5357	0.039	0.513	0.473	0.0	0.797	0.9	0.50
34	0101	5/25/2016 11:15:43 AM	6785	20.41	19.84	0.57	0.1	5318	0.039	0.509	0.470	0.0	0.784	0.9	0.50
35	0101	5/25/2016 11:16:13 AM	6725	20.41	19.84	0.57	0.1	5279	0.039	0.506	0.467	0.0	0.785	0.9	0.50
36	0101	5/25/2016 11:16:43 AM	6722	20.41	19.84	0.57	0.1	5256	0.039	0.504	0.465	0.0	0.782	0.9	0.50
37	0101	5/25/2016 11:17:13 AM	6660	20.41	19.85	0.56	0.1	5235	0.039	0.502	0.463	0.1	0.786	0.8	0.50
38	EVENT	5/25/2016 11:17:43 AM	6648	20.41	19.85	0.56	0.1	5172	0.039	0.497	0.457	0.1	0.778	0.8	0.50
39	0101	5/25/2016 11:18:13 AM	6596	20.41	19.85	0.56	0.1	5155	0.039	0.495	0.456	0.1	0.781	0.8	0.50
40	0101	5/25/2016 11:18:43 AM	6581	20.41	19.85	0.56	0.1	5180	0.039	0.497	0.458	0.1	0.787	0.8	0.50
41	0101	5/25/2016 11:19:13 AM	6495	20.41	19.86	0.55	0.1	5135	0.039	0.493	0.454	0.1	0.791	0.8	0.50
42	0101	5/25/2016 11:19:43 AM	6412	20.41	19.87	0.54	0.1	5086	0.039	0.489	0.449	0.1	0.793	0.8	0.50
43	0101	5/25/2016 11:20:13 AM	6389	20.41	19.87	0.54	0.1	5104	0.039	0.490	0.451	0.1	0.799	0.8	0.50
44	EVENT	5/25/2016 11:20:43 AM	6397	20.41	19.87	0.54	0.1	5116	0.039	0.492	0.452	0.1	0.800	0.8	0.50
45	0101	5/25/2016 11:21:13 AM	6471	20.41	19.86	0.55	0.1	5209	0.039	0.500	0.460	0.1	0.805	0.8	0.50
46	0101	5/25/2016 11:21:43 AM	6504	20.41	19.86	0.55	0.1	5214	0.039	0.500	0.461	0.1	0.802	0.8	0.50
47	0101	5/25/2016 11:22:13 AM	6505	20.41	19.86	0.55	0.1	5167	0.039	0.496	0.457	0.1	0.794	0.8	0.50
48	0101	5/25/2016 11:22:43 AM	6403	20.41	19.87	0.54	0.1	5083	0.039	0.489	0.449	0.1	0.794	0.8	0.50
49	0101	5/25/2016 11:23:13 AM	6370	20.41	19.87	0.54	0.1	5048	0.039	0.486	0.446	0.1	0.793	0.8	0.50
50	0101	5/25/2016 11:23:43 AM	6308	20.41	19.88	0.53	0.1	5003	0.039	0.482	0.442	0.1	0.793	0.8	0.50
51	0101	5/25/2016 11:24:13 AM	6248	20.41	19.88	0.53	0.1	4959	0.039	0.478	0.438	0.1	0.794	0.8	0.50
52	0101	5/25/2016 11:24:43 AM	6249	20.41	19.88	0.53	0.1	4950	0.039	0.477	0.437	0.1	0.792	0.8	0.50
53	EVENT	5/25/2016 11:25:13 AM	6245	20.41	19.88	0.53	0.1	4932	0.039	0.475	0.436	0.1	0.790	0.8	0.50
54	0101	5/25/2016 11:25:43 AM	6304	20.41	19.88	0.54	0.1	5094	0.039	0.490	0.450	0.1	0.808	0.8	0.50
55	0101	5/25/2016 11:26:13 AM	6406	20.41	19.87	0.55	0.1	5242	0.039	0.503	0.463	0.1	0.818	0.8	0.50
56	0101	5/25/2016 11:26:43 AM	6449	20.41	19.86	0.55	0.1	5288	0.039	0.507	0.467	0.1	0.820	0.8	0.50
57	0101	5/25/2016 11:27:13 AM	6402	20.41	19.86	0.55	0.1	5305	0.039	0.508	0.469	0.1	0.829	0.8	0.50
58	EVENT	5/25/2016 11:27:43 AM	6467	20.41	19.86	0.55	0.1	5377	0.039	0.515	0.475	0.1	0.831	0.8	0.50
59	0101	5/25/2016 11:28:13 AM	6397	20.41	19.87	0.54	0.1	5229	0.039	0.501	0.462	0.1	0.817	0.8	0.50
:EVENTS
===============	===============	===============	===============
INTERVAL		DATE/TIME	DESC.
===============	===============	===============	===============
7		5/25/2016 10:58:28 AM	8 m/min
13		5/25/2016 11:01:33 AM	10 m/min
19		5/25/2016 11:04:20 AM	12 m/min
25		5/25/2016 11:07:20 AM	14 m/min
31		5/25/2016 11:10:28 AM	16 m/min
32		5/25/2016 11:14:18 AM	18 m/min
38		5/25/2016 11:17:23 AM	20 m/min
44		5/25/2016 11:20:22 AM	22 m/min
53		5/25/2016 11:24:50 AM	24 m/min
58		5/25/2016 11:27:38 AM	resting on shocker...can't keep up with the spped despite great effort...
