# Supplementary material for: Physical activity prevents acute inflammation in a gout model by downregulation of TLR2 on circulating neutrophils as well as inhibition of serum CXCL1 and is associated with decreased pain and inflammation in gout patients
Source: PLoS One. 2020 Oct 1;15(10):e0237520. doi: 10.1371/journal.pone.0237520 (PMC7529261; doi:10.1371/journal.pone.0237520)
Supplement: S1 Raw data — (ZIP) [file pone.0237520.s006.zip › raw data files/8-24-2016 VO2 max analysis/shorter intervals/5-25-2016/N Young Treadmill VO2 052516 2016-05-25__5-25-2016 E2M2.0101.CSV]

Oxymax CSV File
CSV Generation Date	5/25/2016 12:03:37 PM
Experiment Started	5/25/2016 11:31:32 AM
Data Filename	C:\Users\lab\Desktop\Stanford\Young\N Young Treadmill VO2 052516 2016-05-25__5-25-2016 E2M2.CDTA
Group/Cage	0101
O2 Calibration Date	5/25/2016 7:57:52 AM
CO2 Calibration Date	5/25/2016 7:52:19 AM
Subject ID	5-25-2016__E2M2
Subject Mass (G)	28.1
Reference Settle Time (s)	90
Reference Measure Time (s)	30
Cage Settle Time (s)	90
Cage Measure Time (s)	30
Reference Method	EVRYNN=30
Heat Calculation Method	STD
:DATA
===============	===============	===============	===============	===============	===============	===============	===============	===============	===============	===============	===============	===============	===============	===============	===============
INTERVAL	CHAN	DATE/TIME	VO2	O2IN	O2OUT	DO2	ACCO2	VCO2	CO2IN	CO2OUT	DCO2	ACCCO2	RER	HEAT	FLOW
#			ml/kg/hr	%	%		L	ml/kg/hr	%	%		L		kcal/hr	LPM
===============	===============	===============	===============	===============	===============	===============	===============	===============	===============	===============	===============	===============	===============	===============	===============
1	EVENT	5/25/2016 11:35:35 AM	3976	20.41	20.05	0.36	0.0	3426	0.038	0.359	0.321	0.0	0.862	0.5	0.50
2	0101	5/25/2016 11:36:05 AM	4070	20.41	20.03	0.38	0.0	3902	0.038	0.403	0.365	0.0	0.959	0.6	0.50
3	0101	5/25/2016 11:36:35 AM	4983	20.41	19.95	0.46	0.0	4507	0.038	0.460	0.422	0.0	0.904	0.7	0.50
4	0101	5/25/2016 11:37:05 AM	5497	20.41	19.91	0.50	0.0	4822	0.038	0.490	0.452	0.0	0.877	0.8	0.50
5	0101	5/25/2016 11:37:35 AM	5487	20.41	19.91	0.50	0.0	4691	0.038	0.478	0.439	0.0	0.855	0.8	0.50
6	0101	5/25/2016 11:38:05 AM	5341	20.41	19.92	0.49	0.0	4598	0.038	0.469	0.431	0.0	0.861	0.7	0.50
7	EVENT	5/25/2016 11:38:35 AM	5597	20.41	19.90	0.51	0.0	4800	0.038	0.488	0.450	0.0	0.858	0.8	0.50
8	0101	5/25/2016 11:39:05 AM	5776	20.41	19.88	0.52	0.0	4894	0.038	0.497	0.458	0.0	0.847	0.8	0.50
9	0101	5/25/2016 11:39:35 AM	6057	20.41	19.86	0.55	0.0	5105	0.038	0.516	0.478	0.0	0.843	0.8	0.50
10	0101	5/25/2016 11:40:05 AM	6071	20.41	19.86	0.55	0.0	5075	0.038	0.514	0.475	0.0	0.836	0.8	0.50
11	0101	5/25/2016 11:40:35 AM	6210	20.41	19.85	0.56	0.0	5217	0.038	0.527	0.489	0.0	0.840	0.8	0.50
12	0101	5/25/2016 11:41:05 AM	6205	20.41	19.85	0.56	0.0	5175	0.038	0.523	0.485	0.0	0.834	0.8	0.50
13	EVENT	5/25/2016 11:41:35 AM	6233	20.41	19.84	0.56	0.0	5142	0.038	0.520	0.482	0.0	0.825	0.8	0.50
14	0101	5/25/2016 11:42:05 AM	6186	20.41	19.85	0.56	0.0	5101	0.038	0.516	0.478	0.0	0.825	0.8	0.50
15	0101	5/25/2016 11:42:35 AM	6457	20.41	19.82	0.59	0.0	5546	0.038	0.558	0.520	0.0	0.859	0.9	0.50
16	0101	5/25/2016 11:43:05 AM	6789	20.41	19.80	0.61	0.0	5562	0.038	0.559	0.521	0.0	0.819	0.9	0.50
17	0101	5/25/2016 11:43:35 AM	6740	20.41	19.80	0.61	0.0	5542	0.038	0.558	0.519	0.0	0.822	0.9	0.50
18	0101	5/25/2016 11:44:05 AM	6688	20.41	19.80	0.61	0.0	5564	0.038	0.560	0.521	0.0	0.832	0.9	0.50
19	EVENT	5/25/2016 11:44:35 AM	6723	20.41	19.80	0.61	0.0	5680	0.038	0.570	0.532	0.0	0.845	0.9	0.50
20	0101	5/25/2016 11:45:05 AM	6730	20.41	19.80	0.61	0.0	5703	0.038	0.573	0.534	0.0	0.847	0.9	0.50
21	0101	5/25/2016 11:45:35 AM	6548	20.41	19.81	0.60	0.0	5663	0.038	0.569	0.531	0.0	0.865	0.9	0.50
22	0101	5/25/2016 11:46:05 AM	6489	20.41	19.82	0.59	0.0	5704	0.038	0.572	0.534	0.0	0.879	0.9	0.50
23	0101	5/25/2016 11:46:35 AM	6497	20.41	19.81	0.59	0.0	5727	0.038	0.575	0.536	0.0	0.881	0.9	0.50
24	0101	5/25/2016 11:47:05 AM	6531	20.41	19.81	0.60	0.0	5740	0.038	0.576	0.538	0.0	0.879	0.9	0.50
25	EVENT	5/25/2016 11:47:35 AM	6591	20.41	19.81	0.60	0.0	5777	0.038	0.579	0.541	0.0	0.877	0.9	0.50
26	0101	5/25/2016 11:48:05 AM	6811	20.41	19.79	0.62	0.0	5927	0.038	0.593	0.555	0.0	0.870	0.9	0.50
27	0101	5/25/2016 11:48:35 AM	6958	20.41	19.78	0.63	0.0	5946	0.038	0.595	0.557	0.0	0.855	1.0	0.50
28	0101	5/25/2016 11:49:05 AM	6961	20.41	19.77	0.63	0.0	5975	0.038	0.598	0.560	0.0	0.858	1.0	0.50
29	0101	5/25/2016 11:49:35 AM	6994	20.41	19.77	0.64	0.0	6007	0.038	0.601	0.563	0.0	0.859	1.0	0.50
30	0101	5/25/2016 11:50:05 AM	6978	20.41	19.77	0.63	0.0	5964	0.038	0.597	0.559	0.0	0.855	1.0	0.50
31	EVENT	5/25/2016 11:54:05 AM	6866	20.41	19.77	0.63	0.1	6357	0.039	0.634	0.595	0.0	0.926	1.0	0.50
32	EVENT	5/25/2016 11:54:35 AM	6816	20.41	19.78	0.63	0.1	6195	0.039	0.619	0.580	0.1	0.909	0.9	0.50
33	0101	5/25/2016 11:55:05 AM	6767	20.41	19.78	0.63	0.1	6340	0.039	0.632	0.594	0.1	0.937	0.9	0.50
34	0101	5/25/2016 11:55:35 AM	6657	20.41	19.80	0.61	0.1	5990	0.039	0.600	0.561	0.1	0.900	0.9	0.50
35	EVENT	5/25/2016 11:56:05 AM	6424	20.41	19.82	0.59	0.1	5714	0.039	0.574	0.535	0.1	0.889	0.9	0.50
36	0101	5/25/2016 11:56:35 AM	6212	20.41	19.84	0.57	0.1	5665	0.039	0.569	0.530	0.1	0.912	0.9	0.50
37	0101	5/25/2016 11:57:05 AM	6239	20.41	19.84	0.57	0.1	5566	0.039	0.560	0.521	0.1	0.892	0.9	0.50
38	EVENT	5/25/2016 11:57:35 AM	6277	20.41	19.83	0.58	0.1	5757	0.039	0.578	0.539	0.1	0.917	0.9	0.50
39	0101	5/25/2016 11:58:05 AM	6601	20.41	19.80	0.61	0.1	6032	0.039	0.604	0.565	0.1	0.914	0.9	0.50
40	0101	5/25/2016 11:58:35 AM	6969	20.41	19.77	0.64	0.1	6352	0.039	0.634	0.595	0.1	0.911	1.0	0.50
41	0101	5/25/2016 11:59:05 AM	7182	20.41	19.75	0.66	0.1	6571	0.039	0.654	0.615	0.1	0.915	1.0	0.50
42	0101	5/25/2016 11:59:35 AM	7262	20.41	19.74	0.67	0.1	6572	0.039	0.654	0.615	0.1	0.905	1.0	0.50
43	0101	5/25/2016 12:00:05 PM	7080	20.41	19.76	0.65	0.1	6512	0.039	0.649	0.610	0.1	0.920	1.0	0.50
44	EVENT	5/25/2016 12:00:35 PM	7214	20.41	19.74	0.67	0.1	6677	0.039	0.664	0.625	0.1	0.926	1.0	0.50
45	0101	5/25/2016 12:01:05 PM	7531	20.41	19.72	0.69	0.1	6812	0.039	0.677	0.638	0.1	0.905	1.0	0.50
46	0101	5/25/2016 12:01:35 PM	7263	20.41	19.74	0.67	0.1	6561	0.039	0.653	0.614	0.1	0.903	1.0	0.50
47	0101	5/25/2016 12:02:05 PM	6963	20.41	19.77	0.64	0.1	6428	0.039	0.641	0.602	0.1	0.923	1.0	0.50
48	0101	5/25/2016 12:02:35 PM	7040	20.41	19.76	0.65	0.1	6492	0.039	0.647	0.608	0.1	0.922	1.0	0.50
49	0101	5/25/2016 12:03:05 PM	7272	20.41	19.74	0.67	0.1	6720	0.039	0.668	0.629	0.1	0.924	1.0	0.50
:EVENTS
===============	===============	===============	===============
INTERVAL		DATE/TIME	DESC.
===============	===============	===============	===============
1		5/25/2016 11:33:12 AM	6 m/min...did not start treadmill until after reference recorded..also had lock at the previous tightness (first mouse was much tighter seal)
7		5/25/2016 11:38:32 AM	8 m/min
13		5/25/2016 11:41:35 AM	10 m/min
19		5/25/2016 11:44:12 AM	12 m/min
25		5/25/2016 11:47:07 AM	14 m/min
31		5/25/2016 11:50:26 AM	16 m/min
32		5/25/2016 11:54:07 AM	18 m/min
35		5/25/2016 11:56:04 AM	resting/cheating on shocker and not running...
38		5/25/2016 11:57:15 AM	20 m/min
44		5/25/2016 12:00:32 PM	22 m/min
