# Supplementary material for: Physical activity prevents acute inflammation in a gout model by downregulation of TLR2 on circulating neutrophils as well as inhibition of serum CXCL1 and is associated with decreased pain and inflammation in gout patients
Source: PLoS One. 2020 Oct 1;15(10):e0237520. doi: 10.1371/journal.pone.0237520 (PMC7529261; doi:10.1371/journal.pone.0237520)
Supplement: S1 Raw data — (ZIP) [file pone.0237520.s006.zip › raw data files/8-24-2016 VO2 max analysis/shorter intervals/5-25-2016/N Young Treadmill VO2 052516 2016-05-25__5-25-2016 E2M3.0101.CSV]

Oxymax CSV File
CSV Generation Date	5/25/2016 2:09:04 PM
Experiment Started	5/25/2016 1:29:27 PM
Data Filename	C:\Users\lab\Desktop\Stanford\Young\N Young Treadmill VO2 052516 2016-05-25__5-25-2016 E2M3.CDTA
Group/Cage	0101
O2 Calibration Date	5/25/2016 7:57:52 AM
CO2 Calibration Date	5/25/2016 7:52:19 AM
Subject ID	5-25-2016__E2M3
Subject Mass (G)	25.3
Reference Settle Time (s)	90
Reference Measure Time (s)	30
Cage Settle Time (s)	90
Cage Measure Time (s)	30
Reference Method	EVRYNN=30
Heat Calculation Method	STD
:DATA
===============	===============	===============	===============	===============	===============	===============	===============	===============	===============	===============	===============	===============	===============	===============	===============
INTERVAL	CHAN	DATE/TIME	VO2	O2IN	O2OUT	DO2	ACCO2	VCO2	CO2IN	CO2OUT	DCO2	ACCCO2	RER	HEAT	FLOW
#			ml/kg/hr	%	%		L	ml/kg/hr	%	%		L		kcal/hr	LPM
===============	===============	===============	===============	===============	===============	===============	===============	===============	===============	===============	===============	===============	===============	===============	===============
1	0101	5/25/2016 1:33:31 PM	2676	20.40	20.19	0.21	0.0	1828	0.037	0.191	0.154	0.0	0.683	0.3	0.50
2	0101	5/25/2016 1:34:01 PM	2645	20.40	20.16	0.24	0.0	3488	0.037	0.330	0.294	0.0	1.319	0.4	0.50
3	0101	5/25/2016 1:34:31 PM	5778	20.40	19.93	0.47	0.0	4974	0.037	0.456	0.419	0.0	0.861	0.7	0.50
4	0101	5/25/2016 1:35:01 PM	6313	20.40	19.89	0.51	0.0	5025	0.037	0.461	0.424	0.0	0.796	0.8	0.50
5	0101	5/25/2016 1:35:31 PM	6255	20.40	19.89	0.50	0.0	4926	0.037	0.452	0.416	0.0	0.787	0.8	0.50
6	0101	5/25/2016 1:36:01 PM	6276	20.40	19.89	0.51	0.0	4916	0.037	0.451	0.415	0.0	0.783	0.8	0.50
7	EVENT	5/25/2016 1:36:31 PM	6285	20.40	19.89	0.51	0.0	4945	0.037	0.454	0.417	0.0	0.787	0.8	0.50
8	0101	5/25/2016 1:37:01 PM	6285	20.40	19.89	0.51	0.0	5028	0.037	0.461	0.424	0.0	0.800	0.8	0.50
9	0101	5/25/2016 1:37:31 PM	6481	20.40	19.88	0.52	0.0	5033	0.037	0.461	0.425	0.0	0.777	0.8	0.50
10	0101	5/25/2016 1:38:01 PM	6392	20.40	19.88	0.51	0.0	4981	0.037	0.457	0.420	0.0	0.779	0.8	0.50
11	0101	5/25/2016 1:38:31 PM	6229	20.40	19.90	0.50	0.0	4828	0.037	0.444	0.407	0.0	0.775	0.8	0.50
12	0101	5/25/2016 1:39:01 PM	6174	20.40	19.90	0.50	0.0	4786	0.037	0.440	0.404	0.0	0.775	0.7	0.50
13	EVENT	5/25/2016 1:39:31 PM	6062	20.40	19.91	0.49	0.0	4753	0.037	0.438	0.401	0.0	0.784	0.7	0.50
14	0101	5/25/2016 1:40:01 PM	6188	20.40	19.90	0.50	0.0	4877	0.037	0.448	0.411	0.0	0.788	0.7	0.50
15	0101	5/25/2016 1:40:31 PM	6281	20.40	19.89	0.51	0.0	4894	0.037	0.450	0.413	0.0	0.779	0.8	0.50
16	0101	5/25/2016 1:41:01 PM	6221	20.40	19.90	0.50	0.0	4866	0.037	0.447	0.411	0.0	0.782	0.8	0.50
17	0101	5/25/2016 1:41:31 PM	6123	20.40	19.90	0.49	0.0	4856	0.037	0.446	0.410	0.0	0.793	0.7	0.50
18	0101	5/25/2016 1:42:01 PM	6147	20.40	19.90	0.50	0.0	4914	0.037	0.451	0.415	0.0	0.799	0.7	0.50
19	EVENT	5/25/2016 1:42:31 PM	6109	20.40	19.91	0.49	0.0	4854	0.037	0.446	0.409	0.0	0.795	0.7	0.50
20	0101	5/25/2016 1:43:01 PM	6121	20.40	19.90	0.50	0.0	5028	0.037	0.461	0.424	0.0	0.821	0.7	0.50
21	0101	5/25/2016 1:43:31 PM	6219	20.40	19.89	0.51	0.0	5093	0.037	0.466	0.430	0.0	0.819	0.8	0.50
22	0101	5/25/2016 1:44:01 PM	6340	20.40	19.88	0.51	0.0	5179	0.037	0.473	0.437	0.0	0.817	0.8	0.50
23	0101	5/25/2016 1:44:31 PM	6264	20.40	19.89	0.51	0.0	5191	0.037	0.474	0.438	0.0	0.829	0.8	0.50
24	0101	5/25/2016 1:45:01 PM	6277	20.40	19.89	0.51	0.0	5229	0.037	0.478	0.441	0.0	0.833	0.8	0.50
25	EVENT	5/25/2016 1:45:31 PM	6289	20.40	19.89	0.51	0.0	5266	0.037	0.481	0.444	0.0	0.837	0.8	0.50
26	0101	5/25/2016 1:46:01 PM	6423	20.40	19.88	0.52	0.0	5376	0.037	0.490	0.453	0.0	0.837	0.8	0.50
27	0101	5/25/2016 1:46:31 PM	6558	20.40	19.87	0.53	0.0	5424	0.037	0.494	0.458	0.0	0.827	0.8	0.50
28	0101	5/25/2016 1:47:01 PM	6586	20.40	19.86	0.54	0.0	5495	0.037	0.500	0.464	0.0	0.834	0.8	0.50
29	0101	5/25/2016 1:47:31 PM	6614	20.40	19.86	0.54	0.0	5556	0.037	0.505	0.469	0.0	0.840	0.8	0.50
30	0101	5/25/2016 1:48:01 PM	6638	20.40	19.86	0.54	0.0	5645	0.037	0.513	0.476	0.0	0.850	0.8	0.50
31	EVENT	5/25/2016 1:52:01 PM	6394	20.40	19.87	0.52	0.0	5414	0.038	0.495	0.457	0.0	0.847	0.8	0.50
32	EVENT	5/25/2016 1:52:31 PM	6423	20.40	19.87	0.52	0.1	5425	0.038	0.495	0.458	0.0	0.845	0.8	0.50
33	0101	5/25/2016 1:53:01 PM	6446	20.40	19.87	0.53	0.1	5458	0.038	0.498	0.460	0.0	0.847	0.8	0.50
34	0101	5/25/2016 1:53:31 PM	6476	20.40	19.87	0.53	0.1	5482	0.038	0.500	0.462	0.0	0.846	0.8	0.50
35	0101	5/25/2016 1:54:01 PM	6489	20.40	19.87	0.53	0.1	5465	0.038	0.499	0.461	0.0	0.842	0.8	0.50
36	0101	5/25/2016 1:54:31 PM	6484	20.40	19.87	0.53	0.1	5429	0.038	0.496	0.458	0.0	0.837	0.8	0.50
37	0101	5/25/2016 1:55:01 PM	6469	20.40	19.87	0.53	0.1	5434	0.038	0.496	0.458	0.0	0.840	0.8	0.50
38	EVENT	5/25/2016 1:55:31 PM	6480	20.40	19.87	0.53	0.1	5471	0.038	0.499	0.461	0.0	0.844	0.8	0.50
39	0101	5/25/2016 1:56:01 PM	6602	20.40	19.86	0.54	0.1	5631	0.038	0.513	0.475	0.0	0.853	0.8	0.50
40	0101	5/25/2016 1:56:31 PM	6729	20.40	19.84	0.55	0.1	5800	0.038	0.527	0.489	0.1	0.862	0.8	0.50
41	0101	5/25/2016 1:57:01 PM	6820	20.40	19.84	0.56	0.1	5935	0.038	0.538	0.501	0.1	0.870	0.8	0.50
42	0101	5/25/2016 1:57:31 PM	6943	20.40	19.83	0.57	0.1	6073	0.038	0.550	0.512	0.1	0.875	0.9	0.50
43	0101	5/25/2016 1:58:01 PM	7041	20.40	19.82	0.58	0.1	6223	0.038	0.563	0.525	0.1	0.884	0.9	0.50
44	EVENT	5/25/2016 1:58:31 PM	7170	20.40	19.81	0.59	0.1	6322	0.038	0.571	0.533	0.1	0.882	0.9	0.50
45	0101	5/25/2016 1:59:01 PM	7231	20.40	19.80	0.60	0.1	6389	0.038	0.577	0.539	0.1	0.884	0.9	0.50
46	0101	5/25/2016 1:59:31 PM	7273	20.40	19.80	0.60	0.1	6379	0.038	0.576	0.538	0.1	0.877	0.9	0.50
47	0101	5/25/2016 2:00:01 PM	7239	20.40	19.80	0.59	0.1	6301	0.038	0.569	0.531	0.1	0.870	0.9	0.50
48	0101	5/25/2016 2:00:31 PM	7162	20.40	19.81	0.59	0.1	6224	0.038	0.563	0.525	0.1	0.869	0.9	0.50
49	EVENT	5/25/2016 2:01:01 PM	7121	20.40	19.81	0.58	0.1	6134	0.038	0.555	0.517	0.1	0.861	0.9	0.50
50	0101	5/25/2016 2:01:31 PM	7095	20.40	19.81	0.58	0.1	6098	0.038	0.552	0.514	0.1	0.859	0.9	0.50
51	0101	5/25/2016 2:02:01 PM	7096	20.40	19.81	0.58	0.1	6097	0.038	0.552	0.514	0.1	0.859	0.9	0.50
52	0101	5/25/2016 2:02:31 PM	7140	20.40	19.81	0.59	0.1	6156	0.038	0.557	0.519	0.1	0.862	0.9	0.50
53	0101	5/25/2016 2:03:01 PM	7233	20.40	19.80	0.59	0.1	6283	0.038	0.568	0.530	0.1	0.869	0.9	0.50
54	0101	5/25/2016 2:03:31 PM	7360	20.40	19.79	0.60	0.1	6379	0.038	0.576	0.538	0.1	0.867	0.9	0.50
55	EVENT	5/25/2016 2:04:01 PM	7351	20.40	19.79	0.60	0.1	6407	0.038	0.578	0.540	0.1	0.872	0.9	0.50
56	0101	5/25/2016 2:04:31 PM	7556	20.40	19.80	0.59	0.1	4987	0.038	0.459	0.421	0.1	0.660	0.9	0.50
57	0101	5/25/2016 2:05:01 PM	2534	20.40	20.22	0.18	0.1	390	0.038	0.071	0.033	0.1	0.154	0.3	0.50
58	0101	5/25/2016 2:05:31 PM	368	20.40	20.37	0.03	0.1	189	0.038	0.054	0.016	0.1	0.515	0.0	0.50
59	0101	5/25/2016 2:06:01 PM	372	20.40	20.37	0.03	0.1	143	0.038	0.050	0.012	0.1	0.384	0.0	0.50
60	0101	5/25/2016 2:06:31 PM	271	20.40	20.38	0.02	0.1	41	0.038	0.041	0.003	0.1	0.149	0.0	0.50
:EVENTS
===============	===============	===============	===============
INTERVAL		DATE/TIME	DESC.
===============	===============	===============	===============
7		5/25/2016 1:36:18 PM	8 m/min
13		5/25/2016 1:39:05 PM	10 m/min
19		5/25/2016 1:42:08 PM	12 m/min
25		5/25/2016 1:45:03 PM	14 m/min
31		5/25/2016 1:49:05 PM	16 m/min
32		5/25/2016 1:52:14 PM	18 m/min
38		5/25/2016 1:55:09 PM	20 m/min
44		5/25/2016 1:58:05 PM	22 m/min
49		5/25/2016 2:00:41 PM	24 m/min
55		5/25/2016 2:03:34 PM	end exp
