# Supplementary material for: Physical activity prevents acute inflammation in a gout model by downregulation of TLR2 on circulating neutrophils as well as inhibition of serum CXCL1 and is associated with decreased pain and inflammation in gout patients
Source: PLoS One. 2020 Oct 1;15(10):e0237520. doi: 10.1371/journal.pone.0237520 (PMC7529261; doi:10.1371/journal.pone.0237520)
Supplement: S1 Raw data — (ZIP) [file pone.0237520.s006.zip › raw data files/8-24-2016 VO2 max analysis/shorter intervals/5-25-2016/N Young Treadmill VO2 052516 2016-05-25__5-25-2016 E2M4.0101.CSV]

Oxymax CSV File
CSV Generation Date	5/25/2016 7:14:13 PM
Experiment Started	5/25/2016 6:36:40 PM
Data Filename	C:\Users\lab\Desktop\Stanford\Young\N Young Treadmill VO2 052516 2016-05-25__5-25-2016 E2M4.CDTA
Group/Cage	0101
O2 Calibration Date	5/25/2016 7:57:52 AM
CO2 Calibration Date	5/25/2016 7:52:19 AM
Subject ID	5-25-2016__E2M4
Subject Mass (G)	27.6
Reference Settle Time (s)	90
Reference Measure Time (s)	30
Cage Settle Time (s)	90
Cage Measure Time (s)	30
Reference Method	EVRYNN=30
Heat Calculation Method	STD
:DATA
===============	===============	===============	===============	===============	===============	===============	===============	===============	===============	===============	===============	===============	===============	===============	===============
INTERVAL	CHAN	DATE/TIME	VO2	O2IN	O2OUT	DO2	ACCO2	VCO2	CO2IN	CO2OUT	DCO2	ACCCO2	RER	HEAT	FLOW
#			ml/kg/hr	%	%		L	ml/kg/hr	%	%		L		kcal/hr	LPM
===============	===============	===============	===============	===============	===============	===============	===============	===============	===============	===============	===============	===============	===============	===============	===============
1	0101	5/25/2016 6:40:43 PM	3483	20.38	20.07	0.31	0.0	2991	0.054	0.329	0.275	0.0	0.859	0.5	0.50
2	0101	5/25/2016 6:41:13 PM	3587	20.38	20.05	0.32	0.0	3302	0.054	0.358	0.304	0.0	0.921	0.5	0.50
3	0101	5/25/2016 6:41:43 PM	5158	20.38	19.91	0.47	0.0	4677	0.054	0.484	0.430	0.0	0.907	0.7	0.50
4	0101	5/25/2016 6:42:13 PM	5912	20.38	19.86	0.52	0.0	4784	0.054	0.494	0.440	0.0	0.809	0.8	0.50
5	0101	5/25/2016 6:42:43 PM	6062	20.38	19.84	0.54	0.0	5063	0.054	0.520	0.466	0.0	0.835	0.8	0.50
6	0101	5/25/2016 6:43:13 PM	6229	20.38	19.83	0.55	0.0	4975	0.054	0.512	0.458	0.0	0.799	0.8	0.50
7	EVENT	5/25/2016 6:43:43 PM	6242	20.38	19.83	0.55	0.0	5120	0.054	0.525	0.471	0.0	0.820	0.8	0.50
8	0101	5/25/2016 6:44:13 PM	6478	20.38	19.81	0.57	0.0	5166	0.054	0.530	0.476	0.0	0.797	0.9	0.50
9	0101	5/25/2016 6:44:43 PM	6540	20.38	19.80	0.58	0.0	5221	0.054	0.535	0.481	0.0	0.798	0.9	0.50
10	0101	5/25/2016 6:45:13 PM	6480	20.38	19.81	0.57	0.0	5076	0.054	0.521	0.467	0.0	0.783	0.9	0.50
11	0101	5/25/2016 6:45:43 PM	6410	20.38	19.81	0.56	0.0	5001	0.054	0.515	0.460	0.0	0.780	0.8	0.50
12	0101	5/25/2016 6:46:13 PM	6390	20.38	19.82	0.56	0.0	4976	0.054	0.512	0.458	0.0	0.779	0.8	0.50
13	EVENT	5/25/2016 6:46:43 PM	6394	20.38	19.82	0.56	0.0	4891	0.054	0.505	0.450	0.0	0.765	0.8	0.50
14	0101	5/25/2016 6:47:13 PM	6259	20.38	19.83	0.55	0.0	4876	0.054	0.503	0.449	0.0	0.779	0.8	0.50
15	0101	5/25/2016 6:47:43 PM	6376	20.38	19.82	0.56	0.0	4984	0.054	0.513	0.459	0.0	0.782	0.8	0.50
16	0101	5/25/2016 6:48:13 PM	6386	20.38	19.82	0.56	0.0	4952	0.054	0.510	0.456	0.0	0.775	0.8	0.50
17	0101	5/25/2016 6:48:43 PM	6340	20.38	19.82	0.56	0.0	4898	0.054	0.505	0.451	0.0	0.773	0.8	0.50
18	0101	5/25/2016 6:49:13 PM	6289	20.38	19.82	0.55	0.0	4963	0.054	0.511	0.457	0.0	0.789	0.8	0.50
19	EVENT	5/25/2016 6:49:43 PM	6364	20.38	19.82	0.56	0.0	5071	0.054	0.521	0.467	0.0	0.797	0.8	0.50
20	0101	5/25/2016 6:50:13 PM	6431	20.38	19.81	0.57	0.0	5173	0.054	0.530	0.476	0.0	0.804	0.9	0.50
21	0101	5/25/2016 6:50:43 PM	6526	20.38	19.80	0.57	0.0	5144	0.054	0.528	0.474	0.0	0.788	0.9	0.50
22	0101	5/25/2016 6:51:13 PM	6458	20.38	19.81	0.57	0.0	5075	0.054	0.521	0.467	0.0	0.786	0.9	0.50
23	0101	5/25/2016 6:51:43 PM	6489	20.38	19.81	0.57	0.0	5047	0.054	0.519	0.465	0.0	0.778	0.9	0.50
24	0101	5/25/2016 6:52:13 PM	6421	20.38	19.81	0.57	0.0	5070	0.054	0.521	0.467	0.0	0.790	0.8	0.50
25	EVENT	5/25/2016 6:52:43 PM	6487	20.38	19.81	0.57	0.0	5043	0.054	0.518	0.464	0.0	0.777	0.9	0.50
26	0101	5/25/2016 6:53:13 PM	6470	20.38	19.81	0.57	0.0	5180	0.054	0.531	0.477	0.0	0.801	0.9	0.50
27	0101	5/25/2016 6:53:43 PM	6699	20.38	19.79	0.59	0.0	5288	0.054	0.541	0.487	0.0	0.789	0.9	0.50
28	0101	5/25/2016 6:54:13 PM	6725	20.38	19.79	0.59	0.0	5307	0.054	0.543	0.489	0.0	0.789	0.9	0.50
29	0101	5/25/2016 6:54:43 PM	6762	20.38	19.78	0.60	0.0	5387	0.054	0.550	0.496	0.0	0.797	0.9	0.50
30	0101	5/25/2016 6:55:13 PM	6778	20.38	19.78	0.60	0.0	5341	0.054	0.546	0.492	0.0	0.788	0.9	0.50
31	EVENT	5/25/2016 6:59:13 PM	6378	20.38	19.81	0.56	0.1	5131	0.037	0.510	0.472	0.0	0.804	0.8	0.50
32	EVENT	5/25/2016 6:59:43 PM	6334	20.38	19.82	0.56	0.1	5053	0.037	0.502	0.465	0.0	0.798	0.8	0.50
33	0101	5/25/2016 7:00:13 PM	6294	20.38	19.82	0.56	0.1	5046	0.037	0.502	0.464	0.0	0.802	0.8	0.50
34	0101	5/25/2016 7:00:43 PM	6298	20.38	19.82	0.56	0.1	5034	0.037	0.501	0.463	0.0	0.799	0.8	0.50
35	0101	5/25/2016 7:01:13 PM	6342	20.38	19.82	0.56	0.1	5073	0.037	0.504	0.467	0.0	0.800	0.8	0.50
36	0101	5/25/2016 7:01:43 PM	6365	20.38	19.81	0.56	0.1	5067	0.037	0.504	0.466	0.0	0.796	0.8	0.50
37	0101	5/25/2016 7:02:13 PM	6306	20.38	19.82	0.56	0.1	5023	0.037	0.500	0.462	0.1	0.797	0.8	0.50
38	EVENT	5/25/2016 7:02:43 PM	6301	20.38	19.82	0.56	0.1	5019	0.037	0.499	0.462	0.1	0.797	0.8	0.50
39	0101	5/25/2016 7:03:13 PM	6305	20.38	19.82	0.56	0.1	5216	0.037	0.517	0.480	0.1	0.827	0.8	0.50
40	0101	5/25/2016 7:03:43 PM	6500	20.38	19.79	0.58	0.1	5631	0.037	0.555	0.518	0.1	0.866	0.9	0.50
41	0101	5/25/2016 7:04:13 PM	6582	20.38	19.78	0.59	0.1	5939	0.037	0.584	0.546	0.1	0.902	0.9	0.50
42	0101	5/25/2016 7:04:43 PM	6658	20.38	19.78	0.60	0.1	6041	0.037	0.593	0.556	0.1	0.907	0.9	0.50
43	0101	5/25/2016 7:05:13 PM	6689	20.38	19.77	0.60	0.1	6108	0.037	0.599	0.562	0.1	0.913	0.9	0.50
44	EVENT	5/25/2016 7:05:43 PM	6681	20.38	19.77	0.60	0.1	6096	0.037	0.598	0.561	0.1	0.912	0.9	0.50
45	0101	5/25/2016 7:06:13 PM	6723	20.38	19.77	0.61	0.1	6067	0.037	0.595	0.558	0.1	0.902	0.9	0.50
46	0101	5/25/2016 7:06:43 PM	6688	20.38	19.77	0.60	0.1	5983	0.037	0.588	0.550	0.1	0.895	0.9	0.50
47	0101	5/25/2016 7:07:13 PM	6607	20.38	19.78	0.59	0.1	5863	0.037	0.577	0.539	0.1	0.887	0.9	0.50
48	0101	5/25/2016 7:07:43 PM	6563	20.38	19.79	0.59	0.1	5749	0.037	0.566	0.529	0.1	0.876	0.9	0.50
49	0101	5/25/2016 7:08:13 PM	6526	20.38	19.79	0.58	0.1	5647	0.037	0.557	0.519	0.1	0.865	0.9	0.50
50	EVENT	5/25/2016 7:08:43 PM	6519	20.38	19.79	0.58	0.1	5610	0.037	0.553	0.516	0.1	0.861	0.9	0.50
51	0101	5/25/2016 7:09:13 PM	6534	20.38	19.79	0.58	0.1	5584	0.037	0.551	0.514	0.1	0.855	0.9	0.50
52	0101	5/25/2016 7:09:43 PM	6488	20.38	19.80	0.58	0.1	5514	0.037	0.545	0.507	0.1	0.850	0.9	0.50
53	0101	5/25/2016 7:10:13 PM	6467	20.38	19.80	0.58	0.1	5473	0.037	0.541	0.504	0.1	0.846	0.9	0.50
54	0101	5/25/2016 7:10:43 PM	6423	20.38	19.80	0.57	0.1	5398	0.037	0.534	0.497	0.1	0.840	0.9	0.50
55	0101	5/25/2016 7:11:13 PM	6432	20.38	19.80	0.57	0.1	5383	0.037	0.533	0.495	0.1	0.837	0.9	0.50
56	EVENT	5/25/2016 7:11:43 PM	6434	20.38	19.80	0.57	0.1	5398	0.037	0.534	0.497	0.1	0.839	0.9	0.50
57	0101	5/25/2016 7:12:13 PM	6435	20.38	19.80	0.57	0.1	5394	0.037	0.534	0.496	0.1	0.838	0.9	0.50
58	0101	5/25/2016 7:12:43 PM	6069	20.38	19.88	0.50	0.1	2779	0.037	0.294	0.256	0.1	0.458	0.7	0.50
59	0101	5/25/2016 7:13:13 PM	1466	20.38	20.26	0.11	0.1	297	0.037	0.065	0.027	0.1	0.202	0.2	0.50
60	0101	5/25/2016 7:13:43 PM	361	20.38	20.35	0.03	0.1	207	0.037	0.056	0.019	0.1	0.574	0.0	0.50
:EVENTS
===============	===============	===============	===============
INTERVAL		DATE/TIME	DESC.
===============	===============	===============	===============
7		5/25/2016 6:43:36 PM	8 m/min
13		5/25/2016 6:46:26 PM	10 m/min
19		5/25/2016 6:49:21 PM	12 m/min
25		5/25/2016 6:52:17 PM	14 m/min
31		5/25/2016 6:55:18 PM	16 m/min
32		5/25/2016 6:59:22 PM	18 m/min
38		5/25/2016 7:02:24 PM	20 m/min
44		5/25/2016 7:05:25 PM	22 m/min
50		5/25/2016 7:08:24 PM	24 m/min
56		5/25/2016 7:11:23 PM	end exp
