# Supplementary material for: Physical activity prevents acute inflammation in a gout model by downregulation of TLR2 on circulating neutrophils as well as inhibition of serum CXCL1 and is associated with decreased pain and inflammation in gout patients
Source: PLoS One. 2020 Oct 1;15(10):e0237520. doi: 10.1371/journal.pone.0237520 (PMC7529261; doi:10.1371/journal.pone.0237520)
Supplement: S1 Raw data — (ZIP) [file pone.0237520.s006.zip › raw data files/western blot quants.xlsx]

## Sheet: Sheet1
Neutrophils							Monocytes
	pro-IL-1b	p-20 caspase-1	beta-actin					pro-IL-1b	p-20 caspase-1	beta-actin
0	160.358	176.277	162.627				0	137.658	172.069	140.585
8	181.295	189.487	178.999				8	164.568	146.712	142.04
11	175.932	205.976	178.022				11	157.618	187.481	146.878
15	154.44	157.901	161.408				15	133.19	154.377	142.313
background	140.355	119.788	125.544				background	117.147	109.071	101.996
Neutrophils							Monocytes
	pro-IL-1b	p-20 caspase-1	beta-actin					pro-IL-1b	p-20 caspase-1	beta-actin
0	20.003	56.489	37.083				0	20.511	62.998	38.589
8	40.94	69.699	53.455				8	47.421	37.641	40.044
11	35.577	86.188	52.478				11	40.471	78.41	44.882
15	14.085	38.113	35.864				15	16.043	45.306	40.317
Neutrophils							Monocytes
	pro-IL-1b	p-20 caspase-1						pro-IL-1b	p-20 caspase-1
0 m/min	0.539412	1.52331					0 m/min	0.531525	1.63254
8 m/min	0.765878	1.30388					8 m/min	1.18422	0.939991
11 m/min	0.677941	1.64236					11 m/min	0.90172	1.74703
15 m/min	0.392734	1.06271					15 m/min	0.397921	1.12374
